# Supplementary material for: Srf destabilizes cellular identity by suppressing cell-type-specific gene expression programs
Source: Nat Commun. 2018 Apr 11;9:1387. doi: 10.1038/s41467-018-03748-1 (PMC5895821; doi:10.1038/s41467-018-03748-1)
Supplement: Supplementary file 3 — Supplementary Data 1(XLSX 99 kb) [file 41467_2018_3748_MOESM3_ESM.xlsx]

## Sheet: Data S1_NPCs
Supplementary Data 1. shRNA targets enriched in the screenings of NPCs
The 1st screening of NPCs					The 2nd screening of NPCs
GBID	Gene symbol	Gene name	Enrichment		GBID	Gene symbol	Gene name	Enrichment
AK006680	1700042B14Rik	RIKEN_cDNA_1700042B14_gene	1132.72		BB149782	Krtap5-5	keratin_associated_protein_5-5	773.85
BC019882	Acaa1b	acetyl-Coenzyme_A_acyltransferase_1B	689.889		BF465837	Mbnl2	Muscleblind-like_2	421.286
BQ180054	Zbtb43	zinc_finger_and_BTB_domain_containing_43	562.523		BB612385	Prkaa2	protein_kinase,_AMP-activated,_alpha_2_catalytic_subunit	270.82
BB379268	Eif3j	eukaryotic_translation_initiation_factor_3,_subunit_J	494.19		BB496366	Clrn3	clarin_3	268.544
NM_009353	Terf2	telomeric_repeat_binding_factor_2	475.48		AA016422	Cbln1	cerebellin_1_precursor_protein	243.247
NM_133485	Ppp1r14c	protein_phosphatase_1,_regulatory_(inhibitor)_subunit_14c	459.234		NM_133226	Pdzd3	PDZ_domain_containing_3	241.961
AV071650	Zfp281	zinc_finger_protein_281	408.412		BM938299	---	---	91.1745
BG807042	Scrt2	scratch_homolog_2,_zinc_finger_protein_(Drosophila)	389.774		AK015002	Ppp3cc	protein_phosphatase_3,_catalytic_subunit,_gamma_isoform	83.4829
T25607	---	---	344.946		AV374246	Pcf11	cleavage_and_polyadenylation_factor_subunit_homolog_(S._cerevisiae)	70.1883
C86082	Becn1	beclin_1,_autophagy_related	300.175		NM_019675	Stmn4	stathmin-like_4	62.6967
AK018111	Sorcs3	sortilin-related_VPS10_domain_containing_receptor_3	285.426		BB770830	Ptdss2	phosphatidylserine_synthase_2	49.637
NM_009903	Cldn4	claudin_4	267.541		BB484590	Spag17-ps	sperm_associated_antigen_17,_pseudogene	39.5276
AV003424	H2afz	H2A_histone_family,_member_Z	258.687		NM_008010	Fgfr3	fibroblast_growth_factor_receptor_3	39.4703
BM116592	Neurod1	neurogenic_differentiation_1	225.442		BG066943	---	---	37.9606
BQ176704	1110051M20Rik	RIKEN_cDNA_1110051M20_gene	219.64		AV268106	Vsig1	V-set_and_immunoglobulin_domain_containing_1	37.0584
AK014072	Lcor	ligand_dependent_nuclear_receptor_corepressor	208.886		AK006737	1700049E17Rik1_///_1700049E17Rik2	RIKEN_cDNA_1700049E17_gene,_gene_1_///_tandem_duplication_of_RIKEN_cDNA_1700049E17_gene,_gene_2	36.4497
BM899344	Chpt1	choline_phosphotransferase_1	203.819		BB371361	Vapb	vesicle-associated_membrane_protein,_associated_protein_B_and_C	32.8983
AI313926	Ppp3ca	protein_phosphatase_3,_catalytic_subunit,_alpha_isoform	196.63		AI323758	Cfl2	cofilin_2,_muscle	31.3714
AK017550	Ppp2r3c	protein_phosphatase_2,_regulatory_subunit_B'',_gamma	184.548		BC016248	Zfp71-rs1_///_Zfp738	zinc_finger_protein_71,_related_sequence_///_zinc_finger_protein_738	28.1472
BM208224	Agrn	agrin	177.339		BB124990	Dlgap1	discs,_large_(Drosophila)_homolog-associated_protein_1	25.0516
BB764550	Nrip1	nuclear_receptor_interacting_protein_1	175.712		BC019973	Setd3	SET_domain_containing_3	24.9339
BG072837	Mex3b	mex3_homolog_B_(C._elegans)	175		BC024605	Cml5	camello-like_5	23.7235
BF022827	Ifnz	interferon_zeta	169.796		BQ174864	---	---	22.7287
C77618	D15Ertd55e	DNA_segment,_Chr_15,_ERATO_Doi_55,_expressed	168.975		BB667541	4930535I16Rik	RIKEN_cDNA_4930535I16_gene	21.482
AV209890	1700008F19Rik	RIKEN_cDNA_1700008F19_gene	155.971		BC019125	Usp48	ubiquitin_specific_peptidase_48	21.0442
BB175009	---	---	154.2		AK009276	Ube2d3	ubiquitin-conjugating_enzyme_E2D_3_(UBC4/5_homolog,_yeast)	20.9068
NM_010068	Dnmt3b	DNA_methyltransferase_3B	149.661		AK012103	Hsd17b12	hydroxysteroid_(17-beta)_dehydrogenase_12	20.5959
AV263744	Allc	allantoicase	146.14		BB284358	Egln3	EGL_nine_homolog_3_(C._elegans)	18.4712
AV003424	H2afz	H2A_histone_family,_member_Z	143.834		AK020156	Apool	apolipoprotein_O-like	17.6974
AA123443	Crebzf	CREB/ATF_bZIP_transcription_factor	139.919		BF168504	Naa30	N(alpha)-acetyltransferase_30,_NatC_catalytic_subunit	12.5007
AV264175	Nr6a1	nuclear_receptor_subfamily_6,_group_A,_member_1	138.617		BB770932	Apcdd1	adenomatosis_polyposis_coli_down-regulated_1	12.3168
NM_009721	Atp1b1	ATPase,_Na+/K+_transporting,_beta_1_polypeptide	137.91		AV156860	Hbb-y_///_LOC100503273	hemoglobin_Y,_beta-like_embryonic_chain_///_hemoglobin_subunit_epsilon-Y2-like	12.2456
NM_008010	Fgfr3	fibroblast_growth_factor_receptor_3	133.163		BM250666	Col4a5	collagen,_type_IV,_alpha_5	11.7171
NM_053187	Gopc	golgi_associated_PDZ_and_coiled-coil_motif_containing	127.879		NM_007393	Actb	actin,_beta	9.72804
NM_133919	Aff1	AF4/FMR2_family,_member_1	126.903		BG066582	---	---	8.58172
BI328541	Kif5b	kinesin_family_member_5B	122.115		NM_016781	Prkag1	protein_kinase,_AMP-activated,_gamma_1_non-catalytic_subunit	8.14895
BC004844	Pes1	pescadillo_homolog_1,_containing_BRCT_domain_(zebrafish)	115.026		T25607	---	---	7.73301
AK010720	Tm7sf3	transmembrane_7_superfamily_member_3	110.634		BC024130	Srrm4	serine/arginine_repetitive_matrix_4	7.63381
BB451758	Cntn2	contactin_2	109.396		AK013418	2410018L13Rik	RIKEN_cDNA_2410018L13_gene	7.57608
BB348674	Gpm6a	glycoprotein_m6a	108.362		AB028499	Celsr2	cadherin,_EGF_LAG_seven-pass_G-type_receptor_2_(flamingo_homolog,_Drosophila)	6.76263
BG794429	LOC100048552_///_Rpl34	hypothetical_LOC100048552_///_ribosomal_protein_L34	105.122		AK015286	Tac1	tachykinin_1	6.67521
BE200453	---	---	104.695		AB048834	Fcamr	Fc_receptor,_IgA,_IgM,_high_affinity	6.46138
NM_008066	Gabra2	gamma-aminobutyric_acid_(GABA)_A_receptor,_subunit_alpha_2	101.104		AA727386	Krtap8-1	keratin_associated_protein_8-1	6.07071
BG067249	---	---	100.079		AI504711	---	---	5.80002
BB740660	Spna1	spectrin_alpha_1	99.804		BC017605	Ist1	increased_sodium_tolerance_1_homology (yeast)	5.60969
BC025646	Fam81a	family_with_sequence_similarity_81,_member_A	98.181		AI987711	Acsm2	acyl-CoA_synthetase_medium-chain_family_member_2	5.37927
AK004270	Adnp_///_Dpm1	activity-dependent_neuroprotective_protein_///_dolichol-phosphate_(beta-D)_mannosyltransferase_1	98.0615		NM_080433	Fezf2	Fez_family_zinc_finger_2	5.27541
NM_016660	Hmga1_///_Hmga1-rs1	high_mobility_group_AT-hook_1_///_high_mobility_group_AT-hook_I,_related_sequence_1	96.1323		AA987147	Atp6v1c1	ATPase,_H+_transporting,_lysosomal_V1_subunit_C1	4.96172
BF469399	A330023F24Rik	RIKEN_cDNA_A330023F24_gene	94.859		U73910	Phex	phosphate_regulating_gene_with_homologies_to_endopeptidases_on_the_X_chromosome_(hypophosphatemia,_vitamin_D_resistant_rickets)	4.409
BB612385	Prkaa2	protein_kinase,_AMP-activated,_alpha_2_catalytic_subunit	94.2622		BM234719	Ehd3	EH-domain_containing_3	4.38063
BI452727	Fstl1	follistatin-like_1	92.7369		NM_008036	Fosb	FBJ_osteosarcoma_oncogene_B	4.11977
AV100061	Cct4	chaperonin_containing_Tcp1,_subunit_4_(delta)	92.6431		BC023117	Slc6a13	solute_carrier_family_6_(neurotransmitter_transporter,_GABA),_member_13	3.68792
AK016057	Rbm34	RNA_binding_motif_protein_34	91.11		BB667651	Pklr	pyruvate_kinase_liver_and_red_blood_cell	3.65375
AK009435	Clcn7	chloride_channel_7	89.5992		NM_007697	Chl1	cell_adhesion_molecule_with_homology_to_L1CAM	3.54153
BB083643	B3galt2	UDP-Gal:betaGlcNAc_beta_1,3-galactosyltransferase,_polypeptide_2	87.6683		BE650990	Pclo	piccolo_(presynaptic_cytomatrix_protein)	3.32479
BB794320	Ust	uronyl-2-sulfotransferase	87.4193		BC021433	Dram1	DNA-damage_regulated_autophagy_modulator_1	2.69223
AF031525	Edil3	EGF-like_repeats_and_discoidin_I-like_domains_3	86.0989		BB026034	---	---	2.59476
AF309564	Rhoj	ras_homolog_gene_family,_member_J	83.1107		BB526541	Zbtb41	zinc_finger_and_BTB_domain_containing_41_homolog	2.40749
BB221842	Sh3glb1	SH3-domain_GRB2-like_B1_(endophilin)	82.2419		BB057781	Slc6a2	solute_carrier_family_6_(neurotransmitter_transporter,_noradrenalin),_member_2	1.72769
BB807707	Tspan13	tetraspanin_13	78.151		AV327933	Pex5l	peroxisomal_biogenesis_factor_5-like	1.209
AI327006	Cyp4a14	cytochrome_P450,_family_4,_subfamily_a,_polypeptide_14	74.5149
BG063433	Tdrd7	Tudor_domain_containing_7	73.8913
NM_027609	Speer4f	spermatogenesis_associated_glutamate_(E)-rich_protein_4f	73.2134
BM951442	Mrpl49	mitochondrial_ribosomal_protein_L49	73.0559
BE570729	Rnf169	ring_finger_protein_169	71.5238
NM_080420	Lpo	lactoperoxidase	71.1797
BF465837	Mbnl2	Muscleblind-like_2	71.0912
BG076209	Npepl1	aminopeptidase-like_1	70.1891
AW108268	---	---	69.0398
BI662855	Txnl1	thioredoxin-like_1	67.33
BC006692	Acsl1	acyl-CoA_synthetase_long-chain_family_member_1	67.2104
BC017549	Sft2d2	SFT2_domain_containing_2	65.2819
NM_020574	Kcne3	potassium_voltage-gated_channel,_Isk-related_subfamily,_gene_3	64.9437
AK014864	4921511C10Rik	RIKEN_cDNA_4921511C10_gene	63.4516
BB448784	Kif3b	kinesin_family_member_3B	61.0111
AI448404	Cnot4	CCR4-NOT_transcription_complex,_subunit_4	60.9372
NM_053131	Pcdhb6	protocadherin_beta_6	60.4935
AV313813	Uchl5	ubiquitin_carboxyl-terminal_esterase_L5	60.0452
BB149782	Krtap5-5	keratin_associated_protein_5-5	60.0169
BB590675	Pspc1	paraspeckle_protein_1	59.5982
BI248354	Rell1	RELT-like_1	54.3871
BB030901	---	---	53.6898
BB405150	Mtcp1	mature_T-cell_proliferation_1	52.5316
AA016422	Cbln1	cerebellin_1_precursor_protein	52.1558
BC023027	Rab5c	RAB5C,_member_RAS_oncogene_family	51.836
AI414399	Rnf144a	ring_finger_protein_144A	51.7374
AU044960	Gba2	glucosidase_beta_2	50.8286
BC019455	BC038268	cDNA_sequence_BC038268	48.8089
BG075811	Grid2	glutamate_receptor,_ionotropic,_delta_2	48.8089
BB364131	---	---	48.4022
BG084230	Pycard	PYD_and_CARD_domain_containing	46.3685
AK009768	Ccdc120	coiled-coil_domain_containing_120	45.8804
NM_033607	Uchl4	ubiquitin_carboxyl-terminal_esterase_L4	45.7454
AU019170	D8Ertd738e	DNA_segment,_Chr_8,_ERATO_Doi_738,_expressed	45.4693
BM213279	Mark1	MAP/microtubule_affinity-regulating_kinase_1	44.7212
BB127590	---	---	44.3457
NM_133359	AY026312	cDNA_sequence_AY026312	43.928
NM_021474	Efemp2	epidermal_growth_factor-containing_fibulin-like_extracellular_matrix_protein_2	43.928
AI847406	---	---	43.928
NM_007796	Ctla2a_///_Ctla2b	cytotoxic_T_lymphocyte-associated_protein_2_alpha_///_cytotoxic_T_lymphocyte-associated_protein_2_beta	43.4088
U41047	Foxd3	forkhead_box_D3	42.8603
BG074367	Exoc8	exocyst_complex_component_8	42.3677
NM_133226	Pdzd3	PDZ_domain_containing_3	41.9395
NM_015801	Pnpla6	patatin-like_phospholipase_domain_containing_6	41.6989
NM_053149	Hemgn	hemogen	41.6909
NM_019482	Panx1	pannexin_1	41.5349
BI525123	Jup	junction_plakoglobin	41.5092
NM_010360	Gstm5	glutathione_S-transferase,_mu_5	41.0808
BB479896	Dclre1c	DNA_cross-link_repair_1C,_PSO2_homolog_(S._cerevisiae)	40.9181
NM_010552	Il17a	interleukin_17A	40.7698
BG073476	---	---	40.7017
NM_008057	Fzd7	frizzled_homolog_7_(Drosophila)	40.4265
BB247407	9630013A20Rik	RIKEN_cDNA_9630013A20_gene	40.2673
BF581690	Zg16	zymogen_granule_protein_16	40.1318
AV301324	Rrm2	ribonucleotide_reductase_M2	39.4527
AV356799	Gm10726	predicted_gene_10726	39.3412
NM_011484	Stam	signal_transducing_adaptor_molecule_(SH3_domain_and_ITAM_motif)_1	38.955
BM213828	Kpna3	karyopherin_(importin)_alpha_3	38.0709
BG067031	Naa15	N(alpha)-acetyltransferase_15,_NatA_auxiliary_subunit	37.5829
NM_009507	Vhl	von_Hippel-Lindau_tumor_suppressor	37.0948
NM_020256	Zbtb33	zinc_finger_and_BTB_domain_containing_33	37.004
BB329157	Ttc7b	tetratricopeptide_repeat_domain_7B	36.7229
AV336547	Syt4	synaptotagmin_IV	36.6067
NM_007662	Cdh15	cadherin_15	36.5933
BI416051	Txnl1	thioredoxin-like_1	36.3848
NM_028238	Rab38	RAB38,_member_of_RAS_oncogene_family	36.3542
NM_025585	1700029F12Rik	RIKEN_cDNA_1700029F12_gene	35.7764
NM_009274	Srpk2	serine/arginine-rich_protein_specific_kinase_2	35.5898
C76813	Adam17	a_disintegrin_and_metallopeptidase_domain_17	34.7405
BM948896	Gbf1	golgi-specific_brefeldin_A-resistance_factor_1	34.1662
NM_007493	Asgr2	asialoglycoprotein_receptor_2	34.1662
BM238035	---	---	34.1662
BG923834	Eif3b	eukaryotic_translation_initiation_factor_3,_subunit_B	34.1662
AW214584	Oaz2-ps	ornithine_decarboxylase_antizyme_2,_pseudogene	34.1662
BB475564	A130064L14Rik	RIKEN_cDNA_A130064L14_gene	33.7908
BB633976	Kcnmb1	potassium_large_conductance_calcium-activated_channel,_subfamily_M,_beta_member_1	33.1437
NM_009616	Adam19	a_disintegrin_and_metallopeptidase_domain_19_(meltrin_beta)	32.8521
NM_021495	Pvrl3	poliovirus_receptor-related_3	32.6454
AK003403	Tmem107	transmembrane_protein_107	32.6322
AI848705	Lin7a	lin-7_homolog_A_(C._elegans)	32.4436
AI854460	Ermn	ermin,_ERM-like_protein	31.7258
M23109	F9	coagulation_factor_IX	31.3772
AV270900	Thsd7b	thrombospondin,_type_I,_domain_containing_7B	31.3597
AF326558	Ppt1	palmitoyl-protein_thioesterase_1	31.3371
BB297502	Lpar4	lysophosphatidic_acid_receptor_4	31.2924
AV110784	Slc25a5	solute_carrier_family_25_(mitochondrial_carrier,_adenine_nucleotide_translocator),_member_5	30.988
NM_009055	Rfx1	regulatory_factor_X,_1_(influences_HLA_class_II_expression)	30.7734
BE985326	Rbm15b	RNA_binding_motif_protein_15B	30.37
AW494220	Mgl2	macrophage_galactose_N-acetyl-galactosamine_specific_lectin_2	30.0362
BQ175524	---	---	29.7394
BF577955	Gnl1	guanine_nucleotide_binding_protein-like_1	29.6236
NM_013590	Lyz1	lysozyme_1	29.6135
BB794633	Daam1	dishevelled_associated_activator_of_morphogenesis_1	29.5072
AF076845	Hus1	Hus1_homolog_(S._pombe)	29.2853
BB794320	Ust	uronyl-2-sulfotransferase	29.2853
BB311434	D030059C06Rik	RIKEN_cDNA_D030059C06_gene	29.2853
BE628614	Anxa4	annexin_A4	29.2853
AK016470	Fam3c	family_with_sequence_similarity_3,_member_C	29.1498
BI692256	Chchd7	coiled-coil-helix-coiled-coil-helix_domain_containing_7	29.0064
BE628134	4833441D16Rik	RIKEN_cDNA_4833441D16_gene	28.6752
AK015203	4930425O10Rik	RIKEN_cDNA_4930425O10_gene	28.3702
BC016526	Nmt1	N-myristoyltransferase_1	28.3644
BB192700	Mapk1ip1l	Mitogen-activated_protein_kinase_1_interacting_protein_1-like	28.0412
BC024698	Ranbp10	RAN_binding_protein_10	28.0258
BC003292	Aifm1	apoptosis-inducing_factor,_mitochondrion-associated_1	27.6584
AK017167	Mon1b	MON1_homolog_b_(yeast)	27.6584
NM_009791	Aspm	asp_(abnormal_spindle)-like,_microcephaly_associated_(Drosophila)	27.6075
BE986812	Tmem30a	transmembrane_protein_30A	27.5876
AF087470	S100a3	S100_calcium_binding_protein_A3	27.4401
BB283759	Csnk2a1	casein_kinase_2,_alpha_1_polypeptide	27.1598
BB367706	Gm3626	Predicted_gene_3626	26.9146
BB203300	Zfp668	zinc_finger_protein_668	26.8062
BM214171	Gm11545	predicted_gene_11545	26.4282
BG065754	Ccng1	cyclin_G1	25.8096
NM_010875	Ncam1	neural_cell_adhesion_molecule_1	25.6699
BM899576	Odz2	odd_Oz/ten-m_homolog_2_(Drosophila)	25.6247
AK002809	Mbtps1	membrane-bound_transcription_factor_peptidase,_site_1	25.1626
AA516600	---	---	25.1448
BB204297	---	---	25.1017
AK016935	4933426K07Rik	RIKEN_cDNA_4933426K07_gene	24.9935
AW550625	Col3a1	collagen,_type_III,_alpha_1	24.9321
BB333386	Cadm2	cell_adhesion_molecule_2	24.6485
BG071428	---	---	24.5685
BB823331	Tmem41b	transmembrane_protein_41B	24.5439
AK004302	Rbm4b	RNA_binding_motif_protein_4B	24.4045
BC021148	Pign	phosphatidylinositol_glycan_anchor_biosynthesis,_class_N	24.4045
BB398005	Cpne3	copine_III	24.2167
NM_007920	Elf1	E74-like_factor_1	23.9977
NM_009386	Tjp1	tight_junction_protein_1	23.9886
AK005660	1700006A11Rik	RIKEN_cDNA_1700006A11_gene	23.834
AV225808	Hexb	hexosaminidase_B	23.4893
BC016215	Adamtsl4	ADAMTS-like_4	23.2781
NM_020012	Rnf14	ring_finger_protein_14	23.2312
NM_008010	Fgfr3	fibroblast_growth_factor_receptor_3	23.1639
AK009436	Herc4	hect_domain_and_RLD_4	23.0853
NM_026091	1700037H04Rik	RIKEN_cDNA_1700037H04_gene	23.058
BB496366	Clrn3	clarin_3	23.0272
NM_025974	Rpl14	ribosomal_protein_L14	22.9791
BB387483	Rmnd1	required_for_meiotic_nuclear_division_1_homolog_(S._cerevisiae)	22.7775
AV009441	Ivl	involucrin	22.5092
AK003758	Glce	glucuronyl_C5-epimerase	22.4381
AV295543	Foxn2	forkhead_box_N2	22.1426
BI080417	Atp2b1	ATPase,_Ca++_transporting,_plasma_membrane_1	22.1076
BB374785	---	---	21.9754
NM_008644	Prol1	proline_rich,_lacrimal_1	21.964
BB485280	---	---	21.7897
AF082568	Zfp316	zinc_finger_protein_316	21.7763
AK005410	Gm16136_///_Grhl2_///_LOC100503499	predicted_gene_16136_///_grainyhead-like_2_(Drosophila)_///_hypothetical_LOC100503499	21.4335
BC011223	Car1	carbonic_anhydrase_1	21.2667
NM_009434	Phlda2	pleckstrin_homology-like_domain,_family_A,_member_2	21.0488
AV370154	Cwf19l2	CWF19-like_2,_cell_cycle_control_(S._pombe)	20.9878
BI348548	Prss2	protease,_serine,_2	20.8032
BC001981	BC001981	cDNA_sequence_BC001981	20.7194
BC027183	---	---	20.6218
NM_008173	Nr3c1	nuclear_receptor_subfamily_3,_group_C,_member_1	20.5846
BE687898	Fbrsl1	fibrosin-like_1	20.4997
BI465723	4933431M02Rik	RIKEN_cDNA_4933431M02_gene	20.3849
AB053307	Als2	amyotrophic_lateral_sclerosis_2_(juvenile)_homolog_(human)	20.3476
BB713410	Hk1	hexokinase_1	20.337
AV258022	Vars2	valyl-tRNA_synthetase_2,_mitochondrial_(putative)	20.2745
AV370407	4632428C04Rik	RIKEN_cDNA_4632428C04_gene	20.1743
BB427942	---	---	20.1152
BB515259	2210016H18Rik	RIKEN_cDNA_2210016H18_gene	20.0978
BG065264	Slc11a2	solute_carrier_family_11_(proton-coupled_divalent_metal_ion_transporters),_member_2	19.7922
AI987967	Lgals8	lectin,_galactose_binding,_soluble_8	19.6793
NM_026228	Slc39a8	solute_carrier_family_39_(metal_ion_transporter),_member_8	19.5236
BC019178	Gatad2a	GATA_zinc_finger_domain_containing_2A	19.5236
NM_008054	Fyn	Fyn_proto-oncogene	19.5236
BB457797	Ints7	integrator_complex_subunit_7	19.1869
NM_009894	Cideb	cell_death-inducing_DNA_fragmentation_factor,_alpha_subunit-like_effector_B	19.1481
NM_027853	Mettl7b	methyltransferase_like_7B	19.0798
BG976607	---	---	18.8776
BC025144	Gtpbp5	GTP_binding_protein_5	18.8263
BQ175722	Mkl2	MKL/myocardin-like_2	18.7808
BC003916	l7Rn6	lethal,_Chr_7,_Rinchik_6	18.7609
AV230520	---	---	18.7484
AV014636	Lce1f	late_cornified_envelope_1F	18.5712
BB702754	Uhrf1	ubiquitin-like,_containing_PHD_and_RING_finger_domains,_1	18.5067
NM_010813	Mnt	max_binding_protein	18.401
BI319712	Adamts9	a_disintegrin-like_and_metallopeptidase_(reprolysin_type)_with_thrombospondin_type_1_motif,_9	18.309
NM_009694	Apobec2	apolipoprotein_B_mRNA_editing_enzyme,_catalytic_polypeptide_2	17.8789
AV316207	---	---	17.7253
BB492363	Srsf3	serine/arginine-rich_splicing_factor_3	17.3484
AV276781	Trim23	tripartite_motif-containing_23	17.2899
AV255972	Nup98	nucleoporin_98	17.2865
BB750192	Kcnc1	potassium_voltage_gated_channel,_Shaw-related_subfamily,_member_1	17.0831
BI690175	Rod1	ROD1_regulator_of_differentiation_1_(S._pombe)	17.0831
BB374084	2810408A11Rik	RIKEN_cDNA_2810408A11_gene	16.8879
BG064958	Csrp2bp	cysteine_and_glycine-rich_protein_2_binding_protein	16.8341
BC017158	BC017158	cDNA_sequence_BC017158	16.6524
AK012226	1700112E06Rik	RIKEN_cDNA_1700112E06_gene	16.5602
NM_010694	Lcn3	lipocalin_3	16.4927
BF577853	Kctd5	potassium_channel_tetramerisation_domain_containing_5	16.4175
NM_053178	Acsbg1	acyl-CoA_synthetase_bubblegum_family_member_1	16.2383
BB522252	---	---	16.1812
M33760	Fgfr1	fibroblast_growth_factor_receptor_1	16.1445
NM_013709	Sh3yl1	Sh3_domain_YSC-like_1	16.1368
BB347007	Hecw1	HECT,_C2_and_WW_domain_containing_E3_ubiquitin_protein_ligase_1	16.1261
BB829808	Cxcl3	chemokine_(C-X-C_motif)_ligand_3	15.8629
BB307568	Rufy3	RUN_and_FYVE_domain_containing_3	15.8141
BC011107	Rbbp9	retinoblastoma_binding_protein_9	15.7927
BB484590	Spag17-ps	sperm_associated_antigen_17,_pseudogene	15.6839
AV319507	Mmrn2	multimerin_2	15.5187
AV232788	Gatad2b	GATA_zinc_finger_domain_containing_2B	15.4599
AK011368	Arhgap26	Rho_GTPase_activating_protein_26	15.4562
BB377721	Trpm3	transient_receptor_potential_cation_channel,_subfamily_M,_member_3	15.4315
AF072521	Parp2	poly_(ADP-ribose)_polymerase_family,_member_2	15.3023
AV226672	Rabgap1l	RAB_GTPase_activating_protein_1-like	15.1918
NM_031875	Otof	otoferlin	15.0181
BQ175909	Sv2b	synaptic_vesicle_glycoprotein_2_b	14.7906
AK002858	Pmm2	phosphomannomutase_2	14.6427
NM_021429	Hs1bp3	HCLS1_binding_protein_3	14.6427
BM244666	Arhgap26	Rho_GTPase_activating_protein_26	14.6427
BI251153	Helz	helicase_with_zinc_finger_domain	14.6427
NM_010281	Ggh	gamma-glutamyl_hydrolase	14.6427
BB667135	Slco1c1	solute_carrier_organic_anion_transporter_family,_member_1c1	14.6427
AW050349	Tbkbp1	TBK1_binding_protein_1	14.5698
C76990	Tspan8	tetraspanin_8	14.5451
NM_030564	Rnf34	ring_finger_protein_34	14.5116
BB283617	Cops3	COP9_(constitutive_photomorphogenic)_homolog,_subunit_3_(Arabidopsis_thaliana)	14.502
NM_026202	Ccdc50	coiled-coil_domain_containing_50	14.4225
AV268106	Vsig1	V-set_and_immunoglobulin_domain_containing_1	14.3483
AK003990	Samm50	sorting_and_assembly_machinery_component_50_homolog_(S._cerevisiae)	14.2838
AK005026	Reep3	receptor_accessory_protein_3	14.1741
NM_025984	Lce1a1	late_cornified_envelope_1A1	13.9319
AV116077	N4bp2	NEDD4_binding_protein_2	13.8566
BB709312	St6gal2	beta_galactoside_alpha_2,6_sialyltransferase_2	13.8292
BG228878	D3Ertd751e	DNA_segment,_Chr_3,_ERATO_Doi_751,_expressed	13.8194
NM_009067	Ralbp1	ralA_binding_protein_1	13.704
NM_030709	Tmprss5	transmembrane_protease,_serine_5_(spinesin)	13.6297
NM_016718	Ninj2	ninjurin_2	13.5968
NM_008187	Gtl3	gene_trap_locus_3	13.5163
NM_008206	H2-Oa	histocompatibility_2,_O_region_alpha_locus	13.5076
BB427704	Upk1b	uroplakin_1B	13.4867
NM_133199	Scn4a	sodium_channel,_voltage-gated,_type_IV,_alpha	13.4771
BB229377	Eln	elastin	13.4383
AW543558	Pitpnb	phosphatidylinositol_transfer_protein,_beta	13.4224
AV216608	Gm3150_///_Gng5	predicted_gene_3150_///_guanine_nucleotide_binding_protein_(G_protein),_gamma_5	13.3985
AK020915	Peli1	pellino_1	13.3828
BM232345	Dis3	DIS3_mitotic_control_homolog_(S._cerevisiae)	13.3314
AI447945	---	---	13.3286
BB560470	---	---	13.3046
BB076113	---	---	13.2684
BC011294	Enpp5	ectonucleotide_pyrophosphatase/phosphodiesterase_5	13.2298
M16360	Mup5	major_urinary_protein_5	13.1815
NM_025404	Arl4d	ADP-ribosylation_factor-like_4D	13.1806
AK019494	Plb1	phospholipase_B1	13.1319
BM247465	E2f8	E2F_transcription_factor_8	13.0157
AK014110	Polr3f	polymerase_(RNA)_III_(DNA_directed)_polypeptide_F	13.0157
BE994109	Adarb2	adenosine_deaminase,_RNA-specific,_B2	12.92
AK016892	4933424G05Rik	RIKEN_cDNA_4933424G05_gene	12.7999
BM068979	Tor1aip1	torsin_A_interacting_protein_1	12.71
BI788645	Sdc1	syndecan_1	12.6189
AK015145	Dimt1	DIM1_dimethyladenosine_transferase_1-like_(S._cerevisiae)	12.5913
BG072840	Npat	nuclear_protein_in_the_AT_region	12.5801
AW123199	Ano3	anoctamin_3	12.5602
AF285585	Rnf17	ring_finger_protein_17	12.5509
AW822833	Slc35a3	solute_carrier_family_35_(UDP-N-acetylglucosamine_(UDP-GlcNAc)_transporter),_member_3	12.53
AV344473	Snx18	sorting_nexin_18	12.4591
BB431047	A930001N09Rik	RIKEN_cDNA_A930001N09_gene	12.2851
BB718260	Hspa9	heat_shock_protein_9	12.2022
AV237028	Tcfap2b	transcription_factor_AP-2_beta	12.2022
AW536822	Vps41	vacuolar_protein_sorting_41_(yeast)	12.2022
AW552407	Itpk1	inositol_1,3,4-triphosphate_5/6_kinase	12.1455
BB279411	A930017K11Rik_///_Nhlrc4	RIKEN_cDNA_A930017K11_gene_///_NHL_repeat_containing_4	12.1209
NM_009371	Tgfbr2	transforming_growth_factor,_beta_receptor_II	12.086
AU067654	Rap1gap2	RAP1_GTPase_activating_protein_2	12.086
BG067335	Akap1	A_kinase_(PRKA)_anchor_protein_1	12.0497
BB775592	Cript	cysteine-rich_PDZ-binding_protein	12.0215
BM213279	Mark1	MAP/microtubule_affinity-regulating_kinase_1	11.8893
BC005453	Mycn	v-myc_myelocytomatosis_viral_related_oncogene,_neuroblastoma_derived_(avian)	11.814
BE692283	C030013G03Rik	RIKEN_cDNA_C030013G03_gene	11.7955
BB284358	Egln3	EGL_nine_homolog_3_(C._elegans)	11.7093
BB559175	Polr3a	polymerase_(RNA)_III_(DNA_directed)_polypeptide_A	11.5987
NM_011739	LOC100503129_///_Ywhaq	14-3-3_protein_theta-like_///_tyrosine_3-monooxygenase/tryptophan_5-monooxygenase_activation_protein,_theta_polypeptide	11.584
BB342437	---	---	11.5719
NM_025334	Txndc12	thioredoxin_domain_containing_12_(endoplasmic_reticulum)	11.56
BG070990	---	---	11.5542
NM_026468	Atp5g2	ATP_synthase,_H+_transporting,_mitochondrial_F0_complex,_subunit_C2_(subunit_9)	11.5367
BM938299	---	---	11.4844
BB221206	A530064N14Rik	RIKEN_cDNA_A530064N14_gene	11.3887
BB386261	Reln	Reelin	11.304
AV032530	Dcun1d5	DCN1,_defective_in_cullin_neddylation_1,_domain_containing_5_(S._cerevisiae)	11.2984
NM_011500	Strn	striatin,_calmodulin_binding_protein	11.2197
BB553832	---	---	11.1563
BM238063	Tinf2	Terf1_(TRF1)-interacting_nuclear_factor_2	11.0973
AI314898	Stxbp2	syntaxin_binding_protein_2	11.0724
BB468410	Insm1	insulinoma-associated_1	11.0214
NM_011863	Papss1	3'-phosphoadenosine_5'-phosphosulfate_synthase_1	10.8881
AK007461	Dhx34	DEAH_(Asp-Glu-Ala-His)_box_polypeptide_34	10.8783
BB631629	Ube3a	ubiquitin_protein_ligase_E3A	10.8681
NM_026075	Srek1ip1	splicing_regulatory_glutamine/lysine-rich_protein_1interacting_protein_1	10.6492
C77429	Tbc1d14	TBC1_domain_family,_member_14	10.4863
AY039837	Ube2n	ubiquitin-conjugating_enzyme_E2N	10.468
D00208	S100a4	S100_calcium_binding_protein_A4	10.4591
NM_008118	Gif	gastric_intrinsic_factor	10.4591
BB307519	Gm9989	predicted_gene_9989	10.4591
BB214614	9330159M07Rik	RIKEN_cDNA_9330159M07_gene	10.4529
BC027206	Hnrnpl	heterogeneous_nuclear_ribonucleoprotein_L	10.2967
BM940481	Cnot6	CCR4-NOT_transcription_complex,_subunit_6	10.1163
NM_009250	Serpini1	serine_(or_cysteine)_peptidase_inhibitor,_clade_I,_member_1	10.1032
BB518226	Lrtm1	leucine-rich_repeats_and_transmembrane_domains_1	10.0872
AK012979	Ror1	receptor_tyrosine_kinase-like_orphan_receptor_1	10.0747
BM245915	LOC100504106	hypothetical_LOC100504106	10.068
BM119433	---	---	10.0668
NM_010796	Clec10a	C-type_lectin_domain_family_10,_member_A	10.0296
BB235927	Pde4dip	phosphodiesterase_4D_interacting_protein_(myomegalin)	9.96948
NM_031188	LOC100048885_///_Mup1_///_Mup10_///_Mup12_///_Mup13_///_Mup15_///_Mup19_///_Mup2_///_Mup7_///_Mup8	major_urinary_protein_LOC100048885_///_major_urinary_protein_1_///_10_///_12_///_13_///_15_///_19_///_2_///_7_///_8	9.8949
NM_053131	Pcdhb6	protocadherin_beta_6	9.8418
AF079222	Hmmr	hyaluronan_mediated_motility_receptor_(RHAMM)	9.76178
BG069823	Plat	plasminogen_activator,_tissue	9.76178
BQ175052	Specc1	sperm_antigen_with_calponin_homology_and_coiled-coil_domains_1	9.76178
AV291437	Psen1	presenilin_1	9.76178
AF158746	B4galt4	UDP-Gal:betaGlcNAc_beta_1,4-galactosyltransferase,_polypeptide_4	9.76178
NM_007436	Aldh3a1	aldehyde_dehydrogenase_family_3,_subfamily_A1	9.76178
AU022339	Suz12	suppressor_of_zeste_12_homolog_(Drosophila)	9.76178
BB772209	Sugp2	SURP_and_G_patch_domain_containing_2	9.76178
BF225404	Zfp119b	zinc_finger_protein_119b	9.76178
AV003424	H2afz_///_LOC100504949	H2A_histone_family,_member_Z_///_hypothetical_LOC100504949	9.76178
BI901194	Nrk	Nik_related_kinase	9.71934
BB476707	Plxnc1	plexin_C1	9.65451
X63005	Gm4736_///_Gm8882_///_Prpmp5	predicted_gene_4736_///_predicted_gene_8882_///_proline-rich_protein_MP5	9.63804
NM_026935	Sult1c2	sulfotransferase_family,_cytosolic,_1C,_member_2	9.53155
AK010892	Isoc1	isochorismatase_domain_containing_1	9.48287
BC021367	Tmem161a	transmembrane_protein_161A	9.47467
NM_023320	Plekho1	pleckstrin_homology_domain_containing,_family_O_member_1	9.35504
BB120594	Mapk8ip3	mitogen-activated_protein_kinase_8_interacting_protein_3	9.35162
NM_029583	2810408B13Rik	RIKEN_cDNA_2810408B13_gene	9.27124
BB766081	Robo1	roundabout_homolog_1_(Drosophila)	9.25686
AB018194	Sirpa	signal-regulatory_protein_alpha	9.22793
BF168504	Naa30	N(alpha)-acetyltransferase_30,_NatC_catalytic_subunit	9.1619
AK016773	Rbbp5	retinoblastoma_binding_protein_5	9.14267
BB809808	Il17d	interleukin_17D	9.08388
C76316	D16Ertd6e	DNA_segment,_Chr_16,_ERATO_Doi_6,_expressed	9.03193
AW822833	Slc35a3	solute_carrier_family_35_(UDP-N-acetylglucosamine_(UDP-GlcNAc)_transporter),_member_3	8.95944
BE980162	---	---	8.9483
AV251026	---	---	8.9483
AV322605	Zic5	zinc_finger_protein_of_the_cerebellum_5	8.9483
AV027921	Ywhaz	tyrosine_3-monooxygenase/tryptophan_5-monooxygenase_activation_protein,_zeta_polypeptide	8.93451
BC017134	Eltd1	EGF,_latrophilin_seven_transmembrane_domain_containing_1	8.93099
BB236964	---	---	8.87435
AF240358	Clec4n	C-type_lectin_domain_family_4,_member_n	8.84997
BB134767	Lats2	large_tumor_suppressor_2	8.83837
AK009276	Ube2d3	ubiquitin-conjugating_enzyme_E2D_3_(UBC4/5_homolog,_yeast)	8.83209
AW413620	Zfp704	zinc_finger_protein_704	8.70737
AK018542	9030607L20Rik	RIKEN_cDNA_9030607L20_gene	8.692
NM_025358	Ndufa9	NADH_dehydrogenase_(ubiquinone)_1_alpha_subcomplex,_9	8.68633
BB125321	Stam2	signal_transducing_adaptor_molecule_(SH3_domain_and_ITAM_motif)_2	8.57682
AK010935	Csrp2bp	cysteine_and_glycine-rich_protein_2_binding_protein	8.54156
AV369711	Ubfd1	ubiquitin_family_domain_containing_1	8.54156
AK012127	Rexo1	REX1,_RNA_exonuclease_1_homolog_(S._cerevisiae)	8.54156
NM_008067	Gabra3	gamma-aminobutyric_acid_(GABA)_A_receptor,_subunit_alpha_3	8.52088
AK004598	Armcx3	armadillo_repeat_containing,_X-linked_3	8.51763
AV019870	Lin54	lin-54_homolog_(C._elegans)	8.49948
BG063557	Rg9mtd2	RNA_(guanine-9-)_methyltransferase_domain_containing_2	8.47734
AV127111	Zfp748	zinc_finger_protein_748	8.44179
AV271192	4930564K09Rik	RIKEN_cDNA_4930564K09_gene	8.36724
NM_007501	Neurod4	neurogenic_differentiation_4	8.3197
AV380874	Cnga4	cyclic_nucleotide_gated_channel_alpha_4	8.31032
BB040047	AI194348	expressed_sequence_AI194348	8.28521
BB227996	Arhgef18	rho/rac_guanine_nucleotide_exchange_factor_(GEF)_18	8.25223
BM239958	Alkbh8	alkB,_alkylation_repair_homolog_8_(E._coli)	8.2438
BB765679	Rnf123	ring_finger_protein_123	8.18375
AV374246	Pcf11	cleavage_and_polyadenylation_factor_subunit_homolog_(S._cerevisiae)	8.16481
BC025837	Sbk1	SH3-binding_kinase_1	8.09748
NM_021532	Dact1	dapper_homolog_1,_antagonist_of_beta-catenin_(xenopus)	8.00828
AK005802	Rbm26	RNA_binding_motif_protein_26	7.98691
BB174540	Lsm14b	LSM14_homolog_B_(SCD6,_S._cerevisiae)	7.98691
NM_025846	Rras2	related_RAS_viral_(r-ras)_oncogene_homolog_2	7.93625
BC019125	Usp48	ubiquitin_specific_peptidase_48	7.90828
NM_010745	Ly86	lymphocyte_antigen_86	7.80942
AV221910	Cckbr	cholecystokinin_B_receptor	7.752
AV305314	---	---	7.66997
BC020125	D030056L22Rik	RIKEN_cDNA_D030056L22_gene	7.65113
AV319713	Scaper	S_phase_cyclin_A-associated_protein_in_the_ER	7.63104
AV095532	Zfp870	zinc_finger_protein_870	7.62325
AK018153	6330409N04Rik	RIKEN_cDNA_6330409N04_gene	7.62221
BG066582	---	---	7.60845
BM249225	---	---	7.5738
BB477214	Masp1	mannan-binding_lectin_serine_peptidase_1	7.5627
NM_010749	M6pr	mannose-6-phosphate_receptor,_cation_dependent	7.53052
BI660199	Rora	RAR-related_orphan_receptor_alpha	7.50906
D50523	Tug1	taurine_upregulated_gene_1	7.50529
M97216	Aplp2	amyloid_beta_(A4)_precursor-like_protein_2	7.47281
AK009941	2310022A10Rik	RIKEN_cDNA_2310022A10_gene	7.46489
AK014050	Rab3c	RAB3C,_member_RAS_oncogene_family	7.46489
AK006737	1700049E17Rik1_///_1700049E17Rik2	RIKEN_cDNA_1700049E17_gene,_gene_1_///_tandem_duplication_of_RIKEN_cDNA_1700049E17_gene,_gene_2	7.44713
BB433553	Ucn3	urocortin_3	7.42932
BG068633	---	---	7.42744
NM_009468	Dpysl3	dihydropyrimidinase-like_3	7.35287
BB277126	A930002H02Rik	RIKEN_cDNA_A930002H02_gene	7.3415
NM_133765	Fbxo31	F-box_protein_31	7.32134
AK019372	Pus7l	pseudouridylate_synthase_7_homolog_(S._cerevisiae)-like	7.32134
BB488555	---	---	7.32134
AW261583	Srsf11	serine/arginine-rich_splicing_factor_11	7.32134
AK020112	6720420G18Rik	RIKEN_cDNA_6720420G18_gene	7.32134
BG072758	---	---	7.29668
BG063063	AA409261	expressed_sequence_AA409261	7.27348
BM250666	Col4a5	collagen,_type_IV,_alpha_5	7.25876
BG064031	Nap1l1	nucleosome_assembly_protein_1-like_1	7.24176
BC028444	Rasip1	Ras_interacting_protein_1	7.22614
BB770932	Apcdd1	adenomatosis_polyposis_coli_down-regulated_1	7.22049
BB041180	Lhx9	LIM_homeobox_protein_9	7.19725
BG075390	---	---	7.13982
L16912	Kcnma1	potassium_large_conductance_calcium-activated_channel,_subfamily_M,_alpha_member_1	7.09948
BM119481	Stard8	START_domain_containing_8	7.09948
BF658761	AI593442	expressed_sequence_AI593442	7.09948
BG066497	---	---	7.09948
BQ176060	1300010F03Rik	RIKEN_cDNA_1300010F03_gene	7.07997
BC026789	Tm2d2	TM2_domain_containing_2	7.07231
NM_019645	Pkp1	plakophilin_1	7.05018
BE634580	---	---	7.05018
BB210964	---	---	7.00551
NM_053257	Rpl31	ribosomal_protein_L31	7.00302
AV067008	Mtch2	mitochondrial_carrier_homolog_2_(C._elegans)	6.98081
AI988026	Canx	calnexin	6.97967
BG068514	---	---	6.9727
T25607	---	---	6.94588
BC022741	2900011O08Rik	RIKEN_cDNA_2900011O08_gene	6.94171
BB320416	Slc35b4	solute_carrier_family_35,_member_B4	6.92502
BB468410	Insm1	insulinoma-associated_1	6.89067
AW552781	Adam10	A_disintegrin_and_metallopeptidase_domain_10	6.86716
BG060909	Scd2	stearoyl-Coenzyme_A_desaturase_2	6.85402
BB364520	Tcf4	transcription_factor_4	6.83325
NM_017401	Polm	polymerase_(DNA_directed),_mu	6.83325
BB440867	---	---	6.83325
NM_053117	Pard6g	par-6_partitioning_defective_6_homolog_gamma_(C._elegans)	6.79145
AI256853	Cramp1l	Crm,_cramped-like_(Drosophila)	6.75816
NM_010798	Mif	macrophage_migration_inhibitory_factor	6.74028
NM_007429	Agtr2	angiotensin_II_receptor,_type_2	6.72478
BC003424	Pex6	peroxisomal_biogenesis_factor_6	6.71122
BG073505	Wdyhv1	WDYHV_motif_containing_1	6.71122
BI664467	Bcl2	B-cell_leukemia/lymphoma_2	6.6961
NM_025785	Fbxo25	F-box_protein_25	6.56396
BM242442	5830453J16Rik	RIKEN_cDNA_5830453J16_gene	6.53159
BB333366	Reps1	RalBP1_associated_Eps_domain_containing_protein	6.50785
BC022119	Dennd5a	DENN/MADD_domain_containing_5A	6.50785
NM_013844	Zfp68	zinc_finger_protein_68	6.50785
AV160090	---	---	6.50785
BC025567	Tecpr1	tectonin_beta-propeller_repeat_containing_1	6.50785
BB042686	Spg11	spastic_paraplegia_11	6.50785
C76618	LOC100502992_///_Scp2	hypothetical_LOC100502992_///_sterol_carrier_protein_2,_liver	6.50119
BB530087	Otud1	OTU_domain_containing_1	6.46912
BI102599	5830433G22Rik_///_LOC100504534	RIKEN_cDNA_5830433G22_gene_///_hypothetical_LOC100504534	6.45407
BC011158	Serpina3m	serine_(or_cysteine)_peptidase_inhibitor,_clade_A,_member_3M	6.44896
AK011816	Prcp	prolylcarboxypeptidase_(angiotensinase_C)	6.44646
AK012776	2810021G02Rik	RIKEN_cDNA_2810021G02_gene	6.40289
C77112	---	---	6.40031
BG065285	Unc5b	unc-5_homolog_B_(C._elegans)	6.3827
BE993160	---	---	6.3827
AV281575	Smc6	structural_maintenance_of_chromosomes_6	6.27543
AK016580	---	---	6.27543
AK008013	P2ry13	purinergic_receptor_P2Y,_G-protein_coupled_13	6.25455
BM227750	C87977	expressed_sequence_C87977	6.23092
AY003920	Klra15	killer_cell_lectin-like_receptor,_subfamily_A,_member_15	6.21204
BB317517	9330118A15Rik	RIKEN_cDNA_9330118A15_gene	6.18393
AI323543	Pea15a	phosphoprotein_enriched_in_astrocytes_15A	6.18246
BF464756	Rrp7a	Ribosomal_RNA_processing_7_homolog_A_(S._cerevisiae)	6.17018
NM_008428	Kcnj8	potassium_inwardly-rectifying_channel,_subfamily_J,_member_8	6.14631
AF422244	Txlnb	taxilin_beta	6.14224
BG066976	C1galt1c1	C1GALT1-specific_chaperone_1	6.10111
BB218661	Rtel1	regulator_of_telomere_elongation_helicase_1	6.10111
BB366565	---	---	6.10111
NM_019920	Mapksp1	MAPK_scaffold_protein_1	6.10111
BC019117	Srrt	serrate_RNA_effector_molecule_homolog_(Arabidopsis)	6.10111
BE983896	---	---	6.10111
AF396699	Ece2	endothelin_converting_enzyme_2	6.08853
BE692115	5330421C15Rik	RIKEN_cDNA_5330421C15_gene	6.06813
AF481964	Srgap3	SLIT-ROBO_Rho_GTPase_activating_protein_3	6.02579
NM_021367	Tslp	thymic_stromal_lymphopoietin	5.98953
BC024872	Rtp4	receptor_transporter_protein_4	5.96553
NM_011661	Tyr	tyrosinase	5.96073
BI649218	Cpsf2	cleavage_and_polyadenylation_specific_factor_2	5.93758
AI323758	Cfl2	cofilin_2,_muscle	5.93758
BM898705	Znrf3	zinc_and_ring_finger_3	5.9318
AY037785	B3gnt3	UDP-GlcNAc:betaGal_beta-1,3-N-acetylglucosaminyltransferase_3	5.9268
NM_008087	Gas2	growth_arrest_specific_2	5.89173
NM_011546	Zeb1	zinc_finger_E-box_binding_homeobox_1	5.85707
AW548944	Oxr1	oxidation_resistance_1	5.8516
NM_010695	Lcn4	lipocalin_4	5.78476
BC021352	Plod2	procollagen_lysine,_2-oxoglutarate_5-dioxygenase_2	5.76833
BM228768	LOC100503270	hypothetical_LOC100503270	5.76833
BC024958	Sox9	SRY-box_containing_gene_9	5.76105
BG792484	1810030N24Rik	RIKEN_cDNA_1810030N24_gene	5.75009
D61689	Sox6	SRY-box_containing_gene_6	5.69437
BI735988	Rnf220	ring_finger_protein_220	5.69437
BM214109	Tpr	translocated_promoter_region	5.67958
AF285591	Tdrd1	tudor_domain_containing_1	5.62042
C85740	Chek1	checkpoint_kinase_1_homolog_(S._pombe)	5.61637
AU022974	D10Ertd584e	DNA_segment,_Chr_10,_ERATO_Doi_584,_expressed	5.6111
NM_009729	Atp6v0c	ATPase,_H+_transporting,_lysosomal_V0_subunit_C	5.60399
BC011308	Ddx41	DEAD_(Asp-Glu-Ala-Asp)_box_polypeptide_41	5.59269
BC004622	Gas5	growth_arrest_specific_5	5.59084
C79743	C79743	expressed_sequence_C79743	5.57816
BC011118	Cebpa	CCAAT/enhancer_binding_protein_(C/EBP),_alpha	5.57816
BE979942	Hapln2	hyaluronan_and_proteoglycan_link_protein_2	5.55824
BC010592	Ethe1	ethylmalonic_encephalopathy_1	5.491
NM_009089	Polr2a	polymerase_(RNA)_II_(DNA_directed)_polypeptide_A	5.47451
T25656	---	---	5.42321
BF168504	Naa30	N(alpha)-acetyltransferase_30,_NatC_catalytic_subunit	5.42321
BF730550	Dgke	diacylglycerol_kinase,_epsilon	5.42107
NM_019628	Prpmp5	proline-rich_protein_MP5	5.38149
NM_054048	Rcor2	REST_corepressor_2	5.36898
BG070206	Rps20	ribosomal_protein_S20	5.35542
BI714184	Lass5	LAG1_homolog,_ceramide_synthase_5	5.34917
BE631549	Ndrg3	N-myc_downstream_regulated_gene_3	5.34892
NM_026534	Ubxn2b	UBX_domain_protein_2B	5.34469
BC002076	Meox2	mesenchyme_homeobox_2	5.34299
AF401530	Cklf	chemokine-like_factor	5.33847
AI788646	Slc34a1	solute_carrier_family_34_(sodium_phosphate),_member_1	5.32461
NM_010903	Nfe2l3	nuclear_factor,_erythroid_derived_2,_like_3	5.3027
NM_007974	F2rl1	coagulation_factor_II_(thrombin)_receptor-like_1	5.28576
NM_013869	Tnfrsf19	tumor_necrosis_factor_receptor_superfamily,_member_19	5.26695
BB315153	Pla2g3	phospholipase_A2,_group_III	5.26371
BF471959	Hmgcll1	3-hydroxymethyl-3-methylglutaryl-Coenzyme_A_lyase-like_1	5.26134
AW045505	---	---	5.22762
AA153892	Tmpo	thymopoietin	5.2126
BC021367	Tmem161a	transmembrane_protein_161A	5.1828
C77390	Xbp1	X-box_binding_protein_1	5.17972
AK005444	Camsap1l1	calmodulin_regulated_spectrin-associated_protein_1-like_1	5.16248
D63383	Sim2	single-minded_homolog_2_(Drosophila)	5.13778
BC012275	Ankmy2	ankyrin_repeat_and_MYND_domain_containing_2	5.11331
BC011294	Enpp5	ectonucleotide_pyrophosphatase/phosphodiesterase_5	5.10867
AV257563	A930007A09Rik	RIKEN_cDNA_A930007A09_gene	5.10791
U42190	Msh6	mutS_homolog_6_(E._coli)	5.10275
AI461712	4931406C07Rik	RIKEN_cDNA_4931406C07_gene	5.09107
BF660283	Pcgf5	polycomb_group_ring_finger_5	5.09007
AK012762	2610039C10Rik	RIKEN_cDNA_2610039C10_gene	5.06718
BB667775	4930402H24Rik	RIKEN_cDNA_4930402H24_gene	5.06166
BB454313	Zfp40	Zinc_finger_protein_40	5.0492
AK011772	Sae1	SUMO1_activating_enzyme_subunit_1	5.03834
BB471743	Setd8	SET_domain_containing_(lysine_methyltransferase)_8	5.00933
NM_022317	Slc28a3	solute_carrier_family_28_(sodium-coupled_nucleoside_transporter),_member_3	4.98816
NM_054087	Slc19a2	solute_carrier_family_19_(thiamine_transporter),_member_2	4.97722
NM_010594	Kap	kidney_androgen_regulated_protein	4.95961
BF662619	---	---	4.93591
BB015508	Jmjd1c	jumonji_domain_containing_1C	4.92421
BB730912	Il13ra1	interleukin_13_receptor,_alpha_1	4.91107
BC019140	---	---	4.88089
BE290548	Col23a1	collagen,_type_XXIII,_alpha_1	4.88089
AB026810	Syt6	synaptotagmin_VI	4.88089
AI746342	Stat6	signal_transducer_and_activator_of_transcription_6	4.88089
NM_009148	Exoc4	exocyst_complex_component_4	4.88089
NM_017472	Snx3	sorting_nexin_3	4.88089
BC006866	Cntd1	cyclin_N-terminal_domain_containing_1	4.88089
AK017337	5430425J12Rik	RIKEN_cDNA_5430425J12_gene	4.88089
BM232782	Armc8	armadillo_repeat_containing_8	4.88089
BB333334	Kit	kit_oncogene	4.88089
BC024853	Pcp2	Purkinje_cell_protein_2_(L7)	4.88089
BB126170	3110052M02Rik	RIKEN_cDNA_3110052M02_gene	4.88089
D78270	Golga3	golgi_autoantigen,_golgin_subfamily_a,_3	4.88089
BB131938	---	---	4.88089
NM_016682	Uba2	ubiquitin-like_modifier_activating_enzyme_2	4.88089
BQ176306	Arl4c	ADP-ribosylation_factor-like_4C	4.88089
BB451702	---	---	4.88089
X72693	Cftr	cystic_fibrosis_transmembrane_conductance_regulator_homolog	4.85095
NM_026150	4921536K21Rik	RIKEN_cDNA_4921536K21_gene	4.83396
NM_030264	---	---	4.83376
BG066242	---	---	4.82841
BG066146	D6Ertd160e	DNA_segment,_Chr_6,_ERATO_Doi_160,_expressed	4.82063
BB103682	9430087N24Rik	RIKEN_cDNA_9430087N24_gene	4.74379
BC004651	Gm2a	GM2_ganglioside_activator_protein	4.73733
BM239677	Heatr1	HEAT_repeat_containing_1	4.71258
BB579760	Zfp191	zinc_finger_protein_191	4.68797
BM248342	Tgfbr1	transforming_growth_factor,_beta_receptor_I	4.67752
NM_007398	Ada	adenosine_deaminase	4.63986
BG070109	D8Ertd620e	DNA_segment,_Chr_8,_ERATO_Doi_620,_expressed	4.624
BB745314	Msl2	male-specific_lethal_2_homolog_(Drosophila)	4.624
AK009547	2310030N02Rik	RIKEN_cDNA_2310030N02_gene	4.61271
BC016248	Zfp71-rs1_///_Zfp738	zinc_finger_protein_71,_related_sequence_///_zinc_finger_protein_738	4.61073
AF396699	Ece2	endothelin_converting_enzyme_2	4.60973
BC028561	Gm568	predicted_gene_568	4.5949
BQ032637	Jak1	Janus_kinase_1	4.57583
BG071979	---	---	4.57583
NM_007607	Car4	carbonic_anhydrase_4	4.5555
BC020019	Mtmr6	myotubularin_related_protein_6	4.53837
BC019178	Gatad2a	GATA_zinc_finger_domain_containing_2A	4.53737
BB667450	LOC100503265	hypothetical_LOC100503265	4.53226
BM227770	Camk2g	calcium/calmodulin-dependent_protein_kinase_II_gamma	4.51934
BC019201	Gpam	glycerol-3-phosphate_acyltransferase,_mitochondrial	4.50749
BE630003	Cilp	cartilage_intermediate_layer_protein,_nucleotide_pyrophosphohydrolase	4.50544
AV296864	Zfp770	zinc_finger_protein_770	4.50544
BI652571	2310009B15Rik	RIKEN_cDNA_2310009B15_gene	4.50544
NM_024253	Nkg7	natural_killer_cell_group_7_sequence	4.46925
BB807707	Tspan13	tetraspanin_13	4.46617
BC026512	Synpr	synaptoporin	4.46451
BB393939	Spef2	sperm_flagellar_2	4.45851
AV336506	Gria4	glutamate_receptor,_ionotropic,_AMPA4_(alpha_4)	4.43717
AW537061	Snapc3	small_nuclear_RNA_activating_complex,_polypeptide_3	4.43717
AK013560	A230006K03Rik	RIKEN_cDNA_A230006K03_gene	4.41604
BG094302	Gna13	guanine_nucleotide_binding_protein,_alpha_13	4.40471
BB624483	Rem1	rad_and_gem_related_GTP_binding_protein_1	4.3928
AV318787	---	---	4.3928
BG919982	Sec11a	SEC11_homolog_A_(S._cerevisiae)	4.36711
AV172776	Satb1	special_AT-rich_sequence_binding_protein_1	4.33857
BC019973	Setd3	SET_domain_containing_3	4.3319
AK017060	4933434M16Rik	RIKEN_cDNA_4933434M16_gene	4.32782
AI586323	---	---	4.31771
BI104583	Aida	axin_interactor,_dorsalization_associated	4.31499
NM_026328	Reg4	regenerating_islet-derived_family,_member_4	4.25969
BB291885	Abcc4	ATP-binding_cassette,_sub-family_C_(CFTR/MRP),_member_4	4.24818
AV328883	Zc3h11a	zinc_finger_CCCH_type_containing_11A	4.19452
BC003835	B3galnt1	UDP-GalNAc:betaGlcNAc_beta_1,3-galactosaminyltransferase,_polypeptide_1	4.1912
BG069270	Gcnt3	glucosaminyl_(N-acetyl)_transferase_3,_mucin_type	4.18362
BB124990	Dlgap1	discs,_large_(Drosophila)_homolog-associated_protein_1	4.18362
BB215882	LOC100216343	plasma_membrane_Ca2+_pump_interacting_protein	4.18362
BB282891	Mipol1	mirror-image_polydactyly_gene_1_homolog_(human)	4.16311
NM_053134	Pcdhb9	protocadherin_beta_9	4.12998
BC028271	Pitpnc1	phosphatidylinositol_transfer_protein,_cytoplasmic_1	4.12998
AV311400	Supt6h	suppressor_of_Ty_6_homolog_(S._cerevisiae)	4.11389
L20509	Cct3	chaperonin_containing_Tcp1,_subunit_3_(gamma)	4.1034
NM_008650	Mut	methylmalonyl-Coenzyme_A_mutase	4.09133
AK015409	4930447N08Rik	RIKEN_cDNA_4930447N08_gene	4.08827
C78891	C78891	expressed_sequence_C78891	4.08775
BM251152	Vcan	versican	4.0758
BI735251	Ppp4r2	protein_phosphatase_4,_regulatory_subunit_2	4.06741
AV109006	Fam32a	family_with_sequence_similarity_32,_member_A	4.06741
BB667531	Lrrc28	leucine_rich_repeat_containing_28	4.06741
NM_007729	Col11a1	collagen,_type_XI,_alpha_1	4.06741
AK016023	Gdpd1	glycerophosphodiester_phosphodiesterase_domain_containing_1	4.06741
BG073146	G2e3	G2/M-phase_specific_E3_ubiquitin_ligase	4.06741
BB388392	Pde1c	phosphodiesterase_1C	4.05358
AK015727	4930507D10Rik	RIKEN_cDNA_4930507D10_gene	4.0501
BI412259	E130112L23Rik	RIKEN_cDNA_E130112L23_gene	4.03709
AV217570	Cdk2ap1	CDK2_(cyclin-dependent_kinase_2)-associated_protein_1	4.02833
BB525604	Pogk_///_Tada1	pogo_transposable_element_with_KRAB_domain_///_transcriptional_adaptor_1	4.0282
AW106760	Sclt1	sodium_channel_and_clathrin_linker_1	4.01956
NM_133721	Itga9	integrin_alpha_9	3.99346
BE989070	Ralgapb	Ral_GTPase_activating_protein,_beta_subunit_(non-catalytic)	3.99346
AK015900	4930526F13Rik	RIKEN_cDNA_4930526F13_gene	3.97089
AK002951	Stxbp5	syntaxin_binding_protein_5_(tomosyn)	3.96572
NM_013621	Olfr68_///_Olfr69	olfactory_receptor_68_///_olfactory_receptor_69	3.95575
AA727386	Krtap8-1	keratin_associated_protein_8-1	3.9512
BE825122	Ppp3cb	protein_phosphatase_3,_catalytic_subunit,_beta_isoform	3.93753
AV256613	Aard	alanine_and_arginine_rich_domain_containing_protein	3.9362
BC002148	Fabp4	fatty_acid_binding_protein_4,_adipocyte	3.93522
BB208670	Gpr132	G_protein-coupled_receptor_132	3.9346
NM_013653	Ccl5	chemokine_(C-C_motif)_ligand_5	3.9195
BB476773	Fam169a	family_with_sequence_similarity_169,_member_A	3.90845
NM_007422	Adss	adenylosuccinate_synthetase,_non_muscle	3.90471
BB371361	Vapb	vesicle-associated_membrane_protein,_associated_protein_B_and_C	3.90471
BI964400	Arl4c	ADP-ribosylation_factor-like_4C	3.90471
BB341785	---	---	3.90471
BB093996	Fam70a	family_with_sequence_similarity_70,_member_A	3.89056
BB032012	Slc25a30	solute_carrier_family_25,_member_30	3.88606
AV277440	Nfatc2ip	nuclear_factor_of_activated_T-cells,_cytoplasmic,_calcineurin-dependent_2_interacting_protein	3.87806
BB381966	Ints6	integrator_complex_subunit_6	3.87702
BB361171	Acer3	alkaline_ceramidase_3	3.86953
NM_134072	Akr1c14	aldo-keto_reductase_family_1,_member_C14	3.86404
BF020879	Crk	v-crk_sarcoma_virus_CT10_oncogene_homolog_(avian)	3.85333
AK005207	Med1	mediator_complex_subunit_1	3.84555
AI323685	Ppp2cb	protein_phosphatase_2_(formerly_2A),_catalytic_subunit,_beta_isoform	3.83949
AK005158	Pla2g7	phospholipase_A2,_group_VII_(platelet-activating_factor_acetylhydrolase,_plasma)	3.8389
BG068659	---	---	3.81983
NM_009127	Scd1	stearoyl-Coenzyme_A_desaturase_1	3.81597
AV356799	Gm10726	predicted_gene_10726	3.79625
BB440150	Pank1	pantothenate_kinase_1	3.78269
NM_012053	Rpl8	ribosomal_protein_L8	3.7716
NM_025504	Atp5sl	ATP5S-like	3.75453
BB441870	B3galtl	beta_1,3-galactosyltransferase-like	3.75453
BB310026	---	---	3.73245
BB238462	D3Bwg0562e	DNA_segment,_Chr_3,_Brigham_&_Women's_Genetics_0562_expressed	3.72922
BQ174864	---	---	3.71109
AK005009	Pabpc1	poly(A)_binding_protein,_cytoplasmic_1	3.69764
AK015771	Rad51l1	RAD51-like_1_(S._cerevisiae)	3.69196
BM244074	---	---	3.67944
BG294476	Stk35	serine/threonine_kinase_35	3.66844
Z36357	Gabra1	gamma-aminobutyric_acid_(GABA)_A_receptor,_subunit_alpha_1	3.66067
BB632261	Galnt13	UDP-N-acetyl-alpha-D-galactosamine:polypeptide_N-acetylgalactosaminyltransferase_13	3.66067
BM220305	Purb	purine_rich_element_binding_protein_B	3.66067
BC021379	Alg12	asparagine-linked_glycosylation_12_homolog_(yeast,_alpha-1,6-mannosyltransferase)	3.66067
BM238972	---	---	3.66067
AK016873	Dlgap1	discs,_large_(Drosophila)_homolog-associated_protein_1	3.66067
AK011833	Mnat1	menage_a_trois_1	3.66067
NM_018734	Gbp3	guanylate_binding_protein_3	3.64597
NM_027334	Mettl7a1	methyltransferase_like_7A1	3.61547
AK021143	C030044B11Rik	RIKEN_cDNA_C030044B11_gene	3.61547
AV313615	Cd28	CD28_antigen	3.61479
AK015451	4930453H23Rik	RIKEN_cDNA_4930453H23_gene	3.61263
NM_010919	Nkx2-2	NK2_transcription_factor_related,_locus_2_(Drosophila)	3.61186
BE651907	Zfp286	zinc_finger_protein_286	3.59966
BB327279	---	---	3.56823
BB138853	Fmnl3	formin-like_3	3.5681
AW106920	Pah	phenylalanine_hydroxylase	3.56305
BB085416	9330199F22Rik	RIKEN_cDNA_9330199F22_gene	3.54974
BF577643	Tbc1d15	TBC1_domain_family,_member_15	3.52137
BB000512	Gm6453_///_Hmbs	predicted_gene_6453_///_hydroxymethylbilane_synthase	3.51711
AF366401	Sertad1	SERTA_domain_containing_1	3.51424
AK002310	Aph1b_///_Aph1c	anterior_pharynx_defective_1b_homolog_(C._elegans)_///_anterior_pharynx_defective_1c_homolog_(C._elegans)	3.48635
BQ177185	Wdr37	WD_repeat_domain_37	3.48635
NM_010684	Lamp1	lysosomal-associated_membrane_protein_1	3.48635
BC026925	Slc25a4	solute_carrier_family_25_(mitochondrial_carrier,_adenine_nucleotide_translocator),_member_4	3.47865
AA589431	---	---	3.45987
NM_007913	Egr1	early_growth_response_1	3.43881
NM_029417	Tbc1d8b	TBC1_domain_family,_member_8B	3.42658
BC023117	Slc6a13	solute_carrier_family_6_(neurotransmitter_transporter,_GABA),_member_13	3.41662
NM_009387	Tk1	thymidine_kinase_1	3.41662
BC011072	Tmem38b	transmembrane_protein_38B	3.41662
NM_022429	Ms4a4c	membrane-spanning_4-domains,_subfamily_A,_member_4C	3.41511
BB129647	Cdkl4	cyclin-dependent_kinase-like_4	3.40888
BC020147	Rab3il1	RAB3A_interacting_protein_(rabin3)-like_1	3.38839
AK010743	Dppa2	developmental_pluripotency_associated_2	3.37058
BB360008	---	---	3.36613
BF722737	Ppp1r12c	protein_phosphatase_1,_regulatory_(inhibitor)_subunit_12C	3.36613
BM201663	Csnk1g1	casein_kinase_1,_gamma_1	3.36613
NM_080454	Gjc2	gap_junction_protein,_gamma_2	3.35194
BB210853	Srsf11	serine/arginine-rich_splicing_factor_11	3.33312
AI849508	Nalcn	sodium_leak_channel,_non-selective	3.31203
BC026512	Synpr	synaptoporin	3.31203
BC018285	Cyp2d34	cytochrome_P450,_family_2,_subfamily_d,_polypeptide_34	3.30178
AV376206	Fam122a	family_with_sequence_similarity_122,_member_A	3.29595
NM_008832	Phka1	phosphorylase_kinase_alpha_1	3.28818
L07645	Hal	histidine_ammonia_lyase	3.28521
BC020044	Wdr26	WD_repeat_domain_26	3.28521
AK021185	Prss36	protease,_serine,_36	3.25393
BC005738	Tinagl1	tubulointerstitial_nephritis_antigen-like_1	3.25393
AB012278	Tmem189	transmembrane_protein_189	3.25393
BB175647	---	---	3.25393
BB252481	Rnf115	ring_finger_protein_115	3.25393
BB148302	Ar	androgen_receptor	3.25393
NM_007877	Drd3	dopamine_receptor_D3	3.25393
NM_008442	Kif2a	kinesin_family_member_2A	3.23836
AK013418	2410018L13Rik	RIKEN_cDNA_2410018L13_gene	3.23639
AK005698	AI597468	expressed_sequence_AI597468	3.23624
BI694945	Rpl41	ribosomal_protein_L41	3.2328
AU067681	Tle2	transducin-like_enhancer_of_split_2,_homolog_of_Drosophila_E(spl)	3.21424
AK010738	Ascl2	achaete-scute_complex_homolog_2_(Drosophila)	3.20996
AF223416	Trdn	triadin	3.1793
NM_010317	Gng4	guanine_nucleotide_binding_protein_(G_protein),_gamma_4	3.16416
NM_009127	Scd1	stearoyl-Coenzyme_A_desaturase_1	3.16354
NM_023060	Eefsec	eukaryotic_elongation_factor,_selenocysteine-tRNA-specific	3.13772
AK018130	Hmha1	histocompatibility_(minor)_HA-1	3.13772
BB735036	---	---	3.13772
AI987711	Acsm2	acyl-CoA_synthetase_medium-chain_family_member_2	3.12878
BC022123	C1s	complement_component_1,_s_subcomponent	3.10602
BM115577	Pcdh19	protocadherin_19	3.10602
BC009096	Nusap1	nucleolar_and_spindle_associated_protein_1	3.10122
BB045429	Pex13	peroxisomal_biogenesis_factor_13	3.08645
AV226663	Sox4	SRY-box_containing_gene_4	3.08618
BI872590	Fahd2a	fumarylacetoacetate_hydrolase_domain_containing_2A	3.07708
NM_010010	Cyp46a1	cytochrome_P450,_family_46,_subfamily_a,_polypeptide_1	3.0662
AV171622	Mettl7a1	methyltransferase_like_7A1	3.06438
NM_010850	Mycs	myc-like_oncogene,_s-myc_protein	3.05056
AK011367	Btf3l4	basic_transcription_factor_3-like_4	3.05056
AV338343	Scn2a1	sodium_channel,_voltage-gated,_type_II,_alpha_1	3.05056
NM_025302	Mrpl2	mitochondrial_ribosomal_protein_L2	3.05056
BC014729	8430410K20Rik	RIKEN_cDNA_8430410K20_gene	3.04179
AK017725	Tmod3	tropomodulin_3	3.0215
BB075652	Il17rc	interleukin_17_receptor_C	3.00362
L20048	Il2rg	interleukin_2_receptor,_gamma_chain	2.9988
BB320674	Hip1	huntingtin_interacting_protein_1	2.98277
BI649209	Hs3st3b1	heparan_sulfate_(glucosamine)_3-O-sulfotransferase_3B1	2.98277
BI739597	Clcn6	chloride_channel_6	2.98037
NM_023785	Ppbp	pro-platelet_basic_protein	2.97615
BB041267	Mrpl19	mitochondrial_ribosomal_protein_L19	2.97098
NM_013663	Srsf3	serine/arginine-rich_splicing_factor_3	2.95124
BB214490	Zfr	zinc_finger_RNA_binding_protein	2.94484
BM235412	D15Ertd621e	DNA_segment,_Chr_15,_ERATO_Doi_621,_expressed	2.92853
BM120952	8430408J09Rik	RIKEN_cDNA_8430408J09_gene	2.92853
AK010010	2310061N02Rik	RIKEN_cDNA_2310061N02_gene	2.92853
BM241008	Pyhin1	pyrin_and_HIN_domain_family,_member_1	2.92853
L20048	Il2rg	interleukin_2_receptor,_gamma_chain	2.92853
BB165865	Tmed5	transmembrane_emp24_protein_transport_domain_containing_5	2.92232
BE197945	Sdpr	serum_deprivation_response	2.91681
AK005130	Med28	mediator_of_RNA_polymerase_II_transcription,_subunit_28_homolog_(yeast)	2.91586
BF228243	Leprot	leptin_receptor_overlapping_transcript	2.90215
NM_027052	Slc38a4	solute_carrier_family_38,_member_4	2.90215
BB806780	Rusc1	RUN_and_SH3_domain_containing_1	2.89803
BM195254	Psme4	proteasome_(prosome,_macropain)_activator_subunit_4	2.89062
AI504711	---	---	2.88193
U82470	Got2	glutamate_oxaloacetate_transaminase_2,_mitochondrial	2.87847
BG066915	---	---	2.87847
AV337591	Xpr1	xenotropic_and_polytropic_retrovirus_receptor_1	2.87111
BB252481	Rnf115	ring_finger_protein_115	2.87111
NM_009665	Amd1	S-adenosylmethionine_decarboxylase_1	2.87111
NM_030688	Il1rapl2	interleukin_1_receptor_accessory_protein-like_2	2.86815
NM_011558	Tcrg-V4	T-cell_receptor_gamma,_variable_4	2.86815
AW545077	---	---	2.8599
BC025837	Sbk1	SH3-binding_kinase_1	2.85016
NM_026244	Slc39a9	solute_carrier_family_39_(zinc_transporter),_member_9	2.84719
NM_025812	Hmg20a	high_mobility_group_20A	2.84719
AV297525	Mll3	myeloid/lymphoid_or_mixed-lineage_leukemia_3	2.84719
AK012622	Nes	nestin	2.83979
NM_007393	Actb	actin,_beta	2.83407
AK019528	Chsy3	chondroitin_sulfate_synthase_3	2.83092
AW536179	Luc7l3	LUC7-like_3_(S._cerevisiae)	2.82007
AK015064	Tmtc4	transmembrane_and_tetratricopeptide_repeat_containing_4	2.8159
AW546318	---	---	2.8159
AW542672	Arrdc2	arrestin_domain_containing_2	2.81115
AJ318863	Ccrl2	chemokine_(C-C_motif)_receptor-like_2	2.78908
AF260924	Nmnat1	nicotinamide_nucleotide_adenylyltransferase_1	2.78908
BG070878	Ctdspl2	CTD_(carboxy-terminal_domain,_RNA_polymerase_II,_polypeptide_A)_small_phosphatase_like_2	2.78908
BI736113	St8sia1	ST8_alpha-N-acetyl-neuraminide_alpha-2,8-sialyltransferase_1	2.78908
D78270	Golga3	golgi_autoantigen,_golgin_subfamily_a,_3	2.78025
BI328541	Kif5b	kinesin_family_member_5B	2.77706
BC016642	Arrb2	arrestin,_beta_2	2.77024
BB477652	Adamts2	a_disintegrin-like_and_metallopeptidase_(reprolysin_type)_with_thrombospondin_type_1_motif,_2	2.77024
BB139905	Igll1	Immunoglobulin_lambda-like_polypeptide_1	2.76584
BM227942	Zfp955b	zinc_finger_protein_955B	2.75876
AK012103	Hsd17b12	hydroxysteroid_(17-beta)_dehydrogenase_12	2.73411
BF144658	Tgfb2	transforming_growth_factor,_beta_2	2.7205
AK013705	4922502B01Rik_///_LOC100504614	RIKEN_cDNA_4922502B01_gene_///_hypothetical_protein_LOC100504614	2.71161
NM_007470	Apod	apolipoprotein_D	2.69792
BB435225	Brwd3	bromodomain_and_WD_repeat_domain_containing_3	2.69291
AI465509	2810449G22Rik	RIKEN_cDNA_2810449G22_gene	2.68723
BB404952	C330024D21Rik	RIKEN_cDNA_C330024D21_gene	2.68723
NM_021432	Nap1l5	nucleosome_assembly_protein_1-like_5	2.68449
AV256591	Rasef	RAS_and_EF_hand_domain_containing	2.68449
AW555089	---	---	2.6827
C76213	---	---	2.67899
BB837198	Arl6ip6	ADP-ribosylation_factor-like_6_interacting_protein_6	2.67545
BB663137	Zfyve27	zinc_finger,_FYVE_domain_containing_27	2.6623
NM_007880	Arid3a	AT_rich_interactive_domain_3A_(BRIGHT-like)	2.6623
NM_009821	Runx1	runt_related_transcription_factor_1	2.65578
BB313865	Vwc2	von_Willebrand_factor_C_domain_containing_2	2.65266
AW543698	Cdh5	cadherin_5	2.64963
NM_009952	Creb1	cAMP_responsive_element_binding_protein_1	2.63832
BM244095	A630081D01Rik	RIKEN_cDNA_A630081D01_gene	2.63446
BC021362	Stx18	syntaxin_18	2.61729
AI430439	Zfp91	zinc_finger_protein_91	2.61476
AI842342	---	---	2.61071
AF138745	Tsix	X_(inactive)-specific_transcript,_antisense	2.60959
BB282686	Mapk6	mitogen-activated_protein_kinase_6	2.60314
NM_029331	1700019G17Rik	RIKEN_cDNA_1700019G17_gene	2.59622
NM_007976	F5	coagulation_factor_V	2.59435
NM_054097	Pip4k2c	phosphatidylinositol-5-phosphate_4-kinase,_type_II,_gamma	2.584
AI482041	Ubap2l	ubiquitin_associated_protein_2-like	2.584
NM_019748	Sae1	SUMO1_activating_enzyme_subunit_1	2.58034
BB216520	Acad10	acyl-Coenzyme_A_dehydrogenase_family,_member_10	2.56889
AV269818	4930543E12Rik	RIKEN_cDNA_4930543E12_gene	2.56247
BB534613	D830044I16Rik	RIKEN_cDNA_D830044I16_gene	2.56247
NM_027844	Krtap5-2	keratin_associated_protein_5-2	2.55991
C76103	Sec63	SEC63-like_(S._cerevisiae)	2.55666
AK016943	Gm9757	predicted_gene_9757	2.55666
NM_011899	Srp54a_///_Srp54b	signal_recognition_particle_54A_///_signal_recognition_particle_54B	2.55308
AK015643	4930488B22Rik	RIKEN_cDNA_4930488B22_gene	2.54843
BB757670	Nup214	nucleoporin_214	2.54213
AV227891	Kynu	kynureninase_(L-kynurenine_hydrolase)	2.53806
NM_018760	Slc4a4	solute_carrier_family_4_(anion_exchanger),_member_4	2.53806
BB152298	A630071L07Rik_///_LOC100504415	RIKEN_cDNA_A630071L07_gene_///_hypothetical_LOC100504415	2.5064
BI154147	Hsp90ab1	heat_shock_protein_90_alpha_(cytosolic),_class_B_member_1	2.48482
BG074824	---	---	2.46461
BG072059	1700029I01Rik_///_Gm13139_///_Gm13152_///_Gm13212_///_Gm13251	RIKEN_cDNA_1700029I01_gene_///_predicted_gene_13139_///_predicted_gene_13152_///_predicted_gene_13212_///_predicted_gene_13251	2.46283
BB526799	---	---	2.458
BM936783	Fgd6	FYVE,_RhoGEF_and_PH_domain_containing_6	2.45283
BM248637	Zfp182	zinc_finger_protein_182	2.44045
NM_013599	Mmp9	matrix_metallopeptidase_9	2.44045
AI594880	Mrpl51	mitochondrial_ribosomal_protein_L51	2.44045
AA407778	Myo1e	myosin_IE	2.44045
NM_025529	Nudt8	nudix_(nucleoside_diphosphate_linked_moiety_X)-type_motif_8	2.44045
NM_013471	Anxa4	annexin_A4	2.44045
NM_008667	Nab1	Ngfi-A_binding_protein_1	2.44045
BG793156	AI451458	expressed_sequence_AI451458	2.44045
BB223744	Acad8	acyl-Coenzyme_A_dehydrogenase_family,_member_8	2.44045
AK008752	Vps37a	vacuolar_protein_sorting_37A_(yeast)	2.44045
AI315703	D930048N14Rik	RIKEN_cDNA_D930048N14_gene	2.44045
BC019151	Tmem116	transmembrane_protein_116	2.44045
AK015455	4930453L07Rik	RIKEN_cDNA_4930453L07_gene	2.44045
BG073384	LOC552906	hypothetical_LOC552906	2.44045
BC019418	Trmt112	tRNA_methyltransferase_11-2_homolog_(S._cerevisiae)	2.44045
AF093620	Stom	stomatin	2.44045
AA516829	---	---	2.44045
NM_023117	Cdc25b	cell_division_cycle_25_homolog_B_(S._pombe)	2.44045
BB379268	Eif3j	eukaryotic_translation_initiation_factor_3,_subunit_J	2.44045
BG094486	Chrna9	Cholinergic_receptor,_nicotinic,_alpha_polypeptide_9	2.44045
NM_016788	Tnk2	tyrosine_kinase,_non-receptor,_2	2.44045
BB113567	LOC640502_///_Uap1	UDP-N-acetylhexosamine_pyrophosphorylase-like_///_UDP-N-acetylglucosamine_pyrophosphorylase_1	2.44045
AF147785	Plagl1	pleiomorphic_adenoma_gene-like_1	2.43361
BM120195	Fgd5	FYVE,_RhoGEF_and_PH_domain_containing_5	2.41628
BB133120	Tubb2c	tubulin,_beta_2C	2.41154
AV306734	B3gnt2_///_Commd1	UDP-GlcNAc:betaGal_beta-1,3-N-acetylglucosaminyltransferase_2_///_COMM_domain_containing_1	2.39639
BM207451	Npat	nuclear_protein_in_the_AT_region	2.3814
C76146	---	---	2.36172
U73910	Phex	phosphate_regulating_gene_with_homologies_to_endopeptidases_on_the_X_chromosome_(hypophosphatemia,_vitamin_D_resistant_rickets)	2.35928
BC010202	Kras	v-Ki-ras2_Kirsten_rat_sarcoma_viral_oncogene_homolog	2.35629
BQ175246	Kif1b	kinesin_family_member_1B	2.35581
BB520073	Ptgs1	prostaglandin-endoperoxide_synthase_1	2.35006
BC014719	Snx11	sorting_nexin_11	2.34536
BB430212	Zfp280d	zinc_finger_protein_280D	2.34283
AV343004	Lrch3	Leucine-rich_repeats_and_calponin_homology_(CH)_domain_containing_3	2.32952
BB610000	Clic5	chloride_intracellular_channel_5	2.32423
BB408396	Glyctk	glycerate_kinase	2.32423
NM_009892	Chi3l3	chitinase_3-like_3	2.31465
AK014381	Sgcb	sarcoglycan,_beta_(dystrophin-associated_glycoprotein)	2.312
BF134369	Mrpl41	mitochondrial_ribosomal_protein_L41	2.312
BG067293	---	---	2.30486
AA538289	4930577N17Rik	RIKEN_cDNA_4930577N17_gene	2.29689
BM236715	Prkaa1	protein_kinase,_AMP-activated,_alpha_1_catalytic_subunit	2.29689
NM_008656	Myf5	myogenic_factor_5	2.29689
BM230211	Zfp955a	zinc_finger_protein_955A	2.28186
NM_009605	Adipoq	adiponectin,_C1Q_and_collagen_domain_containing	2.27775
BB667412	Raph1	Ras_association_(RalGDS/AF-6)_and_pleckstrin_homology_domains_1	2.27775
AK015002	Ppp3cc	protein_phosphatase_3,_catalytic_subunit,_gamma_isoform	2.27018
BB421876	1700109F18Rik	RIKEN_cDNA_1700109F18_gene	2.26613
AW546141	Marcks	myristoylated_alanine_rich_protein_kinase_C_substrate	2.26613
BC024605	Cml5	camello-like_5	2.26218
U13836	Atp6v0a1	ATPase,_H+_transporting,_lysosomal_V0_subunit_A1	2.25272
C79862	---	---	2.25272
BB809808	Il17d	interleukin_17D	2.25272
C86506	Slc35a5	solute_carrier_family_35,_member_A5	2.25272
BC020029	4930453N24Rik	RIKEN_cDNA_4930453N24_gene	2.24041
BC026198	Mcpt4	mast_cell_protease_4	2.24041
Y12724	Vmn1r45	vomeronasal_1_receptor_45	2.23815
NM_019788	Pldn	pallidin	2.23707
BF018652	Cenpk	centromere_protein_K	2.23707
C76969	Wipf1	WAS/WASL_interacting_protein_family,_member_1	2.22637
BC006026	Igj	immunoglobulin_joining_chain	2.21859
AK009224	Fmo2	flavin_containing_monooxygenase_2	2.21859
NM_027044	Pfdn5	prefoldin_5	2.21859
AV313615	Cd28	CD28_antigen	2.21859
BB772425	Trpm1	transient_receptor_potential_cation_channel,_subfamily_M,_member_1	2.21021
BI684556	Smc2	structural_maintenance_of_chromosomes_2	2.20802
NM_133953	Sf3b3	splicing_factor_3b,_subunit_3	2.20019
BB021263	Per3	Period_homolog_3_(Drosophila)	2.1964
BB428484	Tada2b	transcriptional_adaptor_2B	2.1964
AW537349	Seh1l	SEH1-like_(S._cerevisiae	2.18356
BE947961	Sbno1	sno,_strawberry_notch_homolog_1_(Drosophila)	2.17763
AI426862	---	---	2.17538
BG060764	---	---	2.16928
BB667090	Ptgr2	prostaglandin_reductase_2	2.16928
BB321867	Fam160b1	family_with_sequence_similarity_160,_member_B1	2.16773
BG083186	Gm9856	predicted_gene_9856	2.16638
BG072345	---	---	2.15969
AB012273	Cebpg	CCAAT/enhancer_binding_protein_(C/EBP),_gamma	2.15333
AA987147	Atp6v1c1	ATPase,_H+_transporting,_lysosomal_V1_subunit_C1	2.15145
AU016599	---	---	2.14759
BF165517	Mtmr3	myotubularin_related_protein_3	2.14621
AF128196	Ccl9	chemokine_(C-C_motif)_ligand_9	2.14283
NM_017464	Nedd9	neural_precursor_cell_expressed,_developmentally_down-regulated_gene_9	2.13916
AJ437645	Defb10	defensin_beta_10	2.13539
BI076801	---	---	2.13539
NM_010824	Mpo	myeloperoxidase	2.12213
NM_019397	Egfl6	EGF-like-domain,_multiple_6	2.11505
L10628	Itk	IL2-inducible_T-cell_kinase	2.11192
AI843639	---	---	2.10766
BB041267	Mrpl19	mitochondrial_ribosomal_protein_L19	2.10031
BG065679	Ppp6c	protein_phosphatase_6,_catalytic_subunit	2.09499
BC020177	Atp1a3	ATPase,_Na+/K+_transporting,_alpha_3_polypeptide	2.09181
AK005880	Spata3	spermatogenesis_associated_3	2.09181
NM_013866	Zfp385a	zinc_finger_protein_385A	2.09181
BB795491	Dnmt3a	DNA_methyltransferase_3A	2.09181
BI106967	Rbm25	RNA_binding_motif_protein_25	2.09181
AK010874	Rab43	RAB43,_member_RAS_oncogene_family	2.09181
BB479310	Cdc14a	CDC14_cell_division_cycle_14_homolog_A_(S._cerevisiae)	2.09181
BG066106	---	---	2.09181
NM_015825	Sh3bgr	SH3-binding_domain_glutamic_acid-rich_protein	2.09181
AV255639	---	---	2.08504
NM_009255	Serpine2	serine_(or_cysteine)_peptidase_inhibitor,_clade_E,_member_2	2.08331
AK006988	Ptar1	protein_prenyltransferase_alpha_subunit_repeat_containing_1	2.0789
BB466083	---	---	2.07697
NM_133943	Hsd3b7	hydroxy-delta-5-steroid_dehydrogenase,_3_beta-_and_steroid_delta-isomerase_7	2.07438
AF024621	Gabrr2	gamma-aminobutyric_acid_(GABA)_C_receptor,_subunit_rho_2	2.07271
BC024130	Srrm4	serine/arginine_repetitive_matrix_4	2.07068
BC021387	Plekha4	pleckstrin_homology_domain_containing,_family_A_(phosphoinositide_binding_specific)_member_4	2.07068
BG071681	Aftph	aftiphilin	2.07068
AK013984	3110003A17Rik	RIKEN_cDNA_3110003A17_gene	2.06817
AI847427	---	---	2.06499
AV348702	Impa1	inositol_(myo)-1(or_4)-monophosphatase_1	2.05511
AI467545	Trak1	trafficking_protein,_kinesin_binding_1	2.05511
BG071620	Tbl1xr1	transducin_(beta)-like_1X-linked_receptor_1	2.04683
BB831146	Cebpd	CCAAT/enhancer_binding_protein_(C/EBP),_delta	2.04683
BM222025	Ap3b1	adaptor-related_protein_complex_3,_beta_1_subunit	2.04683
BG073177	Rspry1	ring_finger_and_SPRY_domain_containing_1	2.04316
BB553912	Fam120a	family_with_sequence_similarity_120,_member_A	2.04316
BC006933	Cdca7l	cell_division_cycle_associated_7_like	2.04316
BB000366	1110057K04Rik	RIKEN_cDNA_1110057K04_gene	2.03817
BC005747	Papln	papilin,_proteoglycan-like_sulfated_glycoprotein	2.0337
BM118971	---	---	2.0337
BB151599	Adcy5	Adenylate_cyclase_5	2.02745
BG067649	Eps15	epidermal_growth_factor_receptor_pathway_substrate_15	2.02378
NM_025380	Eef1e1	eukaryotic_translation_elongation_factor_1_epsilon_1	2.02378
AW742928	Paxip1	PAX_interacting_(with_transcription-activation_domain)_protein_1	2.01789
AY034062	Sfpq	splicing_factor_proline/glutamine_rich_(polypyrimidine_tract_binding_protein_associated)	2.01725
BB457112	---	---	2.01337
NM_007697	Chl1	cell_adhesion_molecule_with_homology_to_L1CAM	2.00314
BF018652	Cenpk	centromere_protein_K	2.00314
BC023064	---	---	2.00242
BM238998	---	---	2.00012
NM_008036	Fosb	FBJ_osteosarcoma_oncogene_B	1.99741
BC002076	Meox2	mesenchyme_homeobox_2	1.99673
BB230617	D5Ertd798e	DNA_segment,_Chr_5,_ERATO_Doi_798,_expressed	1.98851
BB709476	Rnf10	ring_finger_protein_10	1.97113
BM234719	Ehd3	EH-domain_containing_3	1.96693
AA109251	1700066M21Rik	RIKEN_cDNA_1700066M21_gene	1.95236
BC024118	Shisa2	shisa_homolog_2_(Xenopus_laevis)	1.95236
NM_009152	Sema3a	sema_domain,_immunoglobulin_domain_(Ig),_short_basic_domain,_secreted,_(semaphorin)_3A	1.95236
BQ174473	Stag1	stromal_antigen_1	1.95236
AI503942	8030447M02Rik	RIKEN_cDNA_8030447M02_gene	1.95236
AW701137	Eif3h	eukaryotic_translation_initiation_factor_3,_subunit_H	1.95236
AI481328	Mgat2	mannoside_acetylglucosaminyltransferase_2	1.95236
BQ175820	Copa	coatomer_protein_complex_subunit_alpha	1.95236
AF411055	Igsf8	immunoglobulin_superfamily,_member_8	1.95236
AA985754	Eif2s2	eukaryotic_translation_initiation_factor_2,_subunit_2_(beta)	1.95236
BB547854	Tox	thymocyte_selection-associated_high_mobility_group_box	1.95236
AF071754	---	---	1.93984
AK018402	Pcmtd1	protein-L-isoaspartate_(D-aspartate)_O-methyltransferase_domain_containing_1	1.93686
NM_030239	Abcg3	ATP-binding_cassette,_sub-family_G_(WHITE),_member_3	1.93644
NM_008084	3000002C10Rik_///_Gapdh_///_Gm10290_///_Gm10291_///_Gm10293_///_Gm12070_///_Gm16374_///_Gm2451_///_Gm2606_///_Gm3200_///_Gm4609_///_Gm5523_///_LOC100048117_///_LOC100504897	glyceraldehyde-3-phosphate_dehydrogenase_pseudogene_///_glyceraldehyde-3-phosphate_dehydrogenase-like	1.93553
BB026034	---	---	1.93394
NM_025470	1810030J14Rik	RIKEN_cDNA_1810030J14_gene	1.93202
BB751683	Impa1	inositol_(myo)-1(or_4)-monophosphatase_1	1.92965
BB356486	C030015D19Rik	RIKEN_cDNA_C030015D19_gene	1.92825
BE553782	Vsig10	V-set_and_immunoglobulin_domain_containing_10	1.92278
AI035669	Habp2	hyaluronic_acid_binding_protein_2	1.92278
NM_013707	Krtap14	keratin_associated_protein_14	1.91749
U89924	Ppp1r3c	protein_phosphatase_1,_regulatory_(inhibitor)_subunit_3C	1.91749
C86506	Slc35a5	solute_carrier_family_35,_member_A5	1.91605
AV263744	Allc	allantoicase	1.90991
NM_016880	Krt35	keratin_35	1.90408
NM_009268	Mucl1	mucin-like_1	1.89812
BB042564	Ccdc123	coiled-coil_domain_containing_123	1.89408
BI452653	Zfp106	zinc_finger_protein_106	1.89259
BB208180	Ranbp2	RAN_binding_protein_2	1.88938
NM_019706	Rnf138	ring_finger_protein_138	1.88938
BB219858	Chd9	chromodomain_helicase_DNA_binding_protein_9	1.8858
AV318914	Nrg1	neuregulin_1	1.87727
AW258373	Mpp5	membrane_protein,_palmitoylated_5_(MAGUK_p55_subfamily_member_5)	1.87727
BB762344	---	---	1.87727
BC018406	AI317395	expressed_sequence_AI317395	1.87727
BE134617	Armc1	armadillo_repeat_containing_1	1.8729
BB498381	Axl	AXL_receptor_tyrosine_kinase	1.87212
BM239527	Cpsf2	cleavage_and_polyadenylation_specific_factor_2	1.86622
NM_007946	Epx	eosinophil_peroxidase	1.85939
BI076483	---	---	1.85611
BB171591	Gtf3c1	general_transcription_factor_III_C_1	1.85474
AV232843	Zfp68	zinc_finger_protein_68	1.85027
BB076850	---	---	1.84838
AV228177	---	---	1.84521
AA517858	AA517858	expressed_sequence_AA517858	1.84185
AI503931	---	---	1.83918
BC027106	Armcx5	armadillo_repeat_containing,_X-linked_5	1.83593
BE285634	Il1rap	interleukin_1_receptor_accessory_protein	1.83033
BQ032752	Stc1	stanniocalcin_1	1.83033
BB528408	Mrc2	mannose_receptor,_C_type_2	1.83033
BB379268	Eif3j	eukaryotic_translation_initiation_factor_3,_subunit_J	1.83033
L06502	Prrx1	paired_related_homeobox_1	1.82495
AF376726	Gpr108	G_protein-coupled_receptor_108	1.81837
AK015145	Dimt1	DIM1_dimethyladenosine_transferase_1-like_(S._cerevisiae)	1.81837
BC017605	Ist1	increased_sodium_tolerance_1_homology (yeast)	1.81678
BB165865	Tmed5	transmembrane_emp24_protein_transport_domain_containing_5	1.81521
NM_019706	Rnf138	ring_finger_protein_138	1.8129
NM_008932	Prlr	prolactin_receptor	1.8129
NM_010544	Ihh	Indian_hedgehog	1.81065
NM_026247	Alg13	asparagine-linked_glycosylation_13_homolog_(S._cerevisiae)	1.80774
AV156860	Hbb-y_///_LOC100503273	hemoglobin_Y,_beta-like_embryonic_chain_///_hemoglobin_subunit_epsilon-Y2-like	1.80774
NM_019930	Ranbp9	RAN_binding_protein_9	1.80381
NM_018871	Ywhag	tyrosine_3-monooxygenase/tryptophan_5-monooxygenase_activation_protein,_gamma_polypeptide	1.80381
BB148128	Ccr2	chemokine_(C-C_motif)_receptor_2	1.79822
AV370848	Ggcx	gamma-glutamyl_carboxylase	1.79822
BB767129	1110021L09Rik	RIKEN_cDNA_1110021L09_gene	1.79822
BB429139	Grm5	glutamate_receptor,_metabotropic_5	1.79822
BI249075	Reep5	receptor_accessory_protein_5	1.79822
BG072861	---	---	1.79822
BM964047	Ica1l	islet_cell_autoantigen_1-like	1.7958
BB521954	---	---	1.79298
BB534083	---	---	1.78569
BG067254	Cpox	coproporphyrinogen_oxidase	1.78087
BB151286	Dsg1a	desmoglein_1_alpha	1.77902
AK019346	Dgcr6	DiGeorge_syndrome_critical_region_gene_6	1.77487
BE984840	---	---	1.77487
BB521597	---	---	1.77487
BG068978	---	---	1.77487
BE944666	Dlx6as	distal-less_homeobox_6,_antisense	1.76722
BB622571	Cdc73	cell_division_cycle_73,_Paf1/RNA_polymerase_II_complex_component,_homolog_(S._cerevisiae)	1.76611
BB358215	Ehd2	EH-domain_containing_2	1.76254
BB049357	Serpinb8	serine_(or_cysteine)_peptidase_inhibitor,_clade_B,_member_8	1.75712
BQ176612	Lin7c	lin-7_homolog_C_(C._elegans)	1.75712
C81225	Gm13654_///_Gm16409_///_LOC639593_///_Rps6_///_Rps6-ps2	predicted_gene_13654_///_ribosomal_protein_S6_pseudogene_///_40S_ribosomal_protein_S6-like_///_ribosomal_protein_S6_///_ribosomal_protein_S6,_pseudogene_2	1.75712
NM_011739	LOC100503129_///_Ywhaq	14-3-3_protein_theta-like_///_tyrosine_3-monooxygenase/tryptophan_5-monooxygenase_activation_protein,_theta_polypeptide	1.75493
NM_008391	Irf2	interferon_regulatory_factor_2	1.75211
BB068032	Morf4l2	mortality_factor_4_like_2	1.74975
BB341785	---	---	1.74857
BB053082	Ssh1	slingshot_homolog_1_(Drosophila)	1.74318
NM_026134	Cylc1	cylicin,_basic_protein_of_sperm_head_cytoskeleton_1	1.74318
BC004681	Lrpprc	leucine-rich_PPR-motif_containing	1.74318
BI730651	Sphkap	SPHK1_interactor,_AKAP_domain_containing	1.73982
U16321	Tcf4	transcription_factor_4	1.73727
AF230385	Trim32	tripartite_motif-containing_32	1.73193
BB554612	---	---	1.73193
NM_023627	Isyna1	myo-inositol_1-phosphate_synthase_A1	1.72398
BM119088	Tlcd1	TLC_domain_containing_1	1.72267
BM230280	Aff4	AF4/FMR2_family,_member_4	1.72267
AU022882	AU022882	expressed_sequence_AU022882	1.72267
AF042180	Tspyl1	testis-specific_protein,_Y-encoded-like_1	1.71735
BC008518	Nnt	nicotinamide_nucleotide_transhydrogenase	1.71673
NM_013866	Zfp385a	zinc_finger_protein_385A	1.71525
NM_053093	Tac4	tachykinin_4	1.70831
AV035368	Nubp2	nucleotide_binding_protein_2	1.70831
AK002873	2810002N01Rik	RIKEN_cDNA_2810002N01_gene	1.70831
BB526932	Qrfpr	pyroglutamylated_RFamide_peptide_receptor	1.70831
AI465523	---	---	1.70831
AI504060	Zfp280c	zinc_finger_protein_280C	1.70537
AV215438	Marcksl1	MARCKS-like_1	1.70444
AK007601	St6galnac4	ST6_(alpha-N-acetyl-neuraminyl-2,3-beta-galactosyl-1,3)-N-acetylgalactosaminide_alpha-2,6-sialyltransferase_4	1.6977
BB770830	Ptdss2	phosphatidylserine_synthase_2	1.69157
AW105916	Dclk1	doublecortin-like_kinase_1	1.69077
C80697	---	---	1.68954
NM_009306	Syt1	synaptotagmin_I	1.68613
NM_016781	Prkag1	protein_kinase,_AMP-activated,_gamma_1_non-catalytic_subunit	1.68542
BB547854	Tox	thymocyte_selection-associated_high_mobility_group_box	1.68307
BC020180	Kdm4c	lysine_(K)-specific_demethylase_4C	1.67914
NM_010760	Magoh	mago-nashi_homolog,_proliferation-associated_(Drosophila)	1.67781
BM237891	---	---	1.67781
BG065841	C77097	expressed_sequence_C77097	1.67781
BB308046	B230217O12Rik	RIKEN_cDNA_B230217O12_gene	1.67345
NM_011774	Slc30a4	solute_carrier_family_30_(zinc_transporter),_member_4	1.66158
U00431	Hmgb1	high_mobility_group_box_1	1.66158
D50523	Tug1	taurine_upregulated_gene_1	1.66158
BM507707	Ranbp2	RAN_binding_protein_2	1.65551
BB372571	Wdr77	WD_repeat_domain_77	1.65
BG063160	AA407787	expressed_sequence_AA407787	1.64988
NM_009136	Scrg1	scrapie_responsive_gene_1	1.62696
BC003806	Stat3	signal_transducer_and_activator_of_transcription_3	1.62696
AK014837	4921507L20Rik	RIKEN_cDNA_4921507L20_gene	1.62696
BE996483	Rtn4rl1	reticulon_4_receptor-like_1	1.62696
BB667768	Phf20l1	PHD_finger_protein_20-like_1	1.62696
BE979428	AI849538	expressed_sequence_AI849538	1.62696
AI839700	Pcsk2	proprotein_convertase_subtilisin/kexin_type_2	1.62696
BC003707	Sec61a1	Sec61_alpha_1_subunit_(S._cerevisiae)	1.62696
BB786927	Arhgap28	Rho_GTPase_activating_protein_28	1.62696
BB156930	A130033P14	hypothetical_protein_A130033P14	1.62696
AW556219	Zc3h7a	Zinc_finger_CCCH_type_containing_7_A	1.62696
BB295899	Prss50	protease,_serine,_50	1.62696
BB187759	Acad9	acyl-Coenzyme_A_dehydrogenase_family,_member_9	1.62696
BQ031298	---	---	1.62696
BB611374	Galntl6	UDP-N-acetyl-alpha-D-galactosamine:polypeptide_N-acetylgalactosaminyltransferase-like_6	1.61019
NM_008981	Ptprg	protein_tyrosine_phosphatase,_receptor_type,_G	1.60534
AW912417	Tmsb15l	thymosin_beta_15b_like	1.60154
BE692118	D10Ertd641e	DNA_segment,_Chr_10,_ERATO_Doi_641,_expressed	1.59891
BG791642	Abcc9	ATP-binding_cassette,_sub-family_C_(CFTR/MRP),_member_9	1.59376
M12825	Cd8a	CD8_antigen,_alpha_chain	1.59159
AK016015	Cdh23	cadherin_23_(otocadherin)	1.58913
NM_026177	1200011I18Rik	RIKEN_cDNA_1200011I18_gene	1.58776
NM_020010	Cyp51	cytochrome_P450,_family_51	1.58629
BB471450	Sos1	son_of_sevenless_homolog_1_(Drosophila)	1.58629
AF003823	Sptlc1	serine_palmitoyltransferase,_long_chain_base_subunit_1	1.57911
BM118442	Fryl	furry_homolog-like_(Drosophila)	1.57448
BF162157	Tmx3	thioredoxin-related_transmembrane_protein_3	1.57448
BB041180	Lhx9	LIM_homeobox_protein_9	1.56988
AK013022	2810407C02Rik	RIKEN_cDNA_2810407C02_gene	1.56886
BG070068	Fblim1	filamin_binding_LIM_protein_1	1.56886
AV228812	Foxn3	forkhead_box_N3	1.56886
BM222792	Ppfia1	protein_tyrosine_phosphatase,_receptor_type,_f_polypeptide_(PTPRF),_interacting_protein_(liprin),_alpha_1	1.56886
BB136803	Trps1	trichorhinophalangeal_syndrome_I_(human)	1.56439
NM_023200	Ppp1r7	protein_phosphatase_1,_regulatory_(inhibitor)_subunit_7	1.56188
AB048834	Fcamr	Fc_receptor,_IgA,_IgM,_high_affinity	1.55978
BB542257	Vmn2r29	vomeronasal_2,_receptor_29	1.55623
AV281748	LOC100503521	hypothetical_LOC100503521	1.55301
BM221919	---	---	1.55301
NM_010736	Ltbr	lymphotoxin_B_receptor	1.55187
AK015286	Tac1	tachykinin_1	1.55187
BE650208	Lcorl	ligand_dependent_nuclear_receptor_corepressor-like	1.54949
BM942477	---	---	1.54903
BB561487	Ust	uronyl-2-sulfotransferase	1.54459
AK019939	5330439K02Rik	RIKEN_cDNA_5330439K02_gene	1.54133
AV009769	Cttn	cortactin	1.54133
AI552141	Abcf3	ATP-binding_cassette,_sub-family_F_(GCN20),_member_3	1.54133
AK012800	Eapp	E2F-associated_phosphoprotein	1.54133
BB024498	Mff	mitochondrial_fission_factor	1.54133
NM_029813	2210418O10Rik_///_LOC664987	RIKEN_cDNA_2210418O10_gene_///_novel_KRAB_box_and_zinc_finger,_C2H2_type_domain_containing_protein	1.53729
AW546137	Bmpr2	bone_morphogenic_protein_receptor,_type_II_(serine/threonine_kinase)	1.53399
AA119261	Ganc	glucosidase,_alpha;_neutral_C	1.53126
BB227384	Bcl2l12	BCL2-like_12_(proline_rich)	1.53126
BF228009	Rhpn2	rhophilin,_Rho_GTPase_binding_protein_2	1.52725
AK012196	Pip4k2a	phosphatidylinositol-5-phosphate_4-kinase,_type_II,_alpha	1.52593
NM_019675	Stmn4	stathmin-like_4	1.52528
AK013707	Hivep3	human_immunodeficiency_virus_type_I_enhancer_binding_protein_3	1.52528
BC002065	Serpina3g	serine_(or_cysteine)_peptidase_inhibitor,_clade_A,_member_3G	1.52528
BC004027	Herc1	hect_(homologous_to_the_E6-AP_(UBE3A)_carboxyl_terminus)_domain_and_RCC1_(CHC1)-like_domain_(RLD)_1	1.52528
AW060797	Ccdc85a	coiled-coil_domain_containing_85A	1.52351
AU067277	Kif5a	Kinesin_family_member_5A	1.51666
BG066943	---	---	1.51603
BB366710	Ube2b	Ubiquitin-conjugating_enzyme_E2B,_RAD6_homology_(S._cerevisiae)	1.51534
NM_053132	Pcdhb7	protocadherin_beta_7	1.51476
BC011081	Me1	malic_enzyme_1,_NADP(+)-dependent,_cytosolic	1.51476
NM_133714	2310037I24Rik	RIKEN_cDNA_2310037I24_gene	1.51476
AV256780	Ankrd44	ankyrin_repeat_domain_44	1.51476
AV286717	Adamts6	a_disintegrin-like_and_metallopeptidase_(reprolysin_type)_with_thrombospondin_type_1_motif,_6	1.50645
AW455375	Gm13308	Predicted_gene_13308	1.50181
AV297945	Myo10	myosin_X	1.50181
NM_025617	2210012G02Rik	RIKEN_cDNA_2210012G02_gene	1.50181
AK012880	2610005L07Rik	cadherin_11_pseudogene	1.50181
BE989942	Efna3	ephrin_A3	1.50181
NM_133690	Atp1b4	ATPase,_(Na+)/K+_transporting,_beta_4_polypeptide	1.49576
BC004057	Tacc2	transforming,_acidic_coiled-coil_containing_protein_2	1.49352
M92420	Tgfa	transforming_growth_factor_alpha	1.48549
AB037596	Gcnt2	glucosaminyl_(N-acetyl)_transferase_2,_I-branching_enzyme	1.48549
BB771765	Slc31a1	solute_carrier_family_31,_member_1	1.48549
BB825816	Clcf1	cardiotrophin-like_cytokine_factor_1	1.48549
BC024912	Lrrc51	Leucine_rich_repeat_containing_51	1.4817
AV307311	Raph1	Ras_association_(RalGDS/AF-6)_and_pleckstrin_homology_domains_1	1.48001
BM237902	---	---	1.47829
NM_009426	Trh	thyrotropin_releasing_hormone	1.47201
NM_031394	Sytl2	synaptotagmin-like_2	1.47039
BB756908	Cnot4	CCR4-NOT_transcription_complex,_subunit_4	1.46693
AV101011	Psma1	proteasome_(prosome,_macropain)_subunit,_alpha_type_1	1.46427
NM_022025	Slc5a7	solute_carrier_family_5_(choline_transporter),_member_7	1.46427
BB657856	Camta2	calmodulin_binding_transcription_activator_2	1.46427
M74124	Mndal	myeloid_nuclear_differentiation_antigen_like	1.46427
NM_133945	Vrk3	vaccinia_related_kinase_3	1.45749
NM_008476	Krt6a	keratin_6A	1.45698
NM_013473	Anxa8	annexin_A8	1.4557
NM_019928	Klk4	kallikrein_related-peptidase_4_(prostase,_enamel_matrix,_prostate)	1.45388
NM_009973	Csn1s2b	casein_alpha_s2-like_B	1.44619
NM_053186	Cnnm3	cyclin_M3	1.44619
AK005741	Ccdc54	coiled-coil_domain_containing_54	1.44619
AI431061	---	---	1.44208
BC024496	Zcchc9	zinc_finger,_CCHC_domain_containing_9	1.44134
AV019615	Anapc11	Anaphase_promoting_complex_subunit_11	1.44102
AV024539	Dnajc3	DnaJ_(Hsp40)_homolog,_subfamily_C,_member_3	1.44026
BM209908	D14Abb1e	DNA_segment,_Chr_14,_Abbott_1_expressed	1.43924
BB057781	Slc6a2	solute_carrier_family_6_(neurotransmitter_transporter,_noradrenalin),_member_2	1.43556
BB292252	---	---	1.43556
BE980601	---	---	1.43556
BB081581	Ces5a	carboxylesterase_5A	1.43556
AU045688	Cd160	CD160_antigen	1.43556
NM_026287	4930470P17Rik	RIKEN_cDNA_4930470P17_gene	1.43556
AV226922	Mobkl1b	MOB1,_Mps_One_Binder_kinase_activator-like_1B_(yeast)	1.43292
BC024496	Zcchc9	zinc_finger,_CCHC_domain_containing_9	1.43173
AK005741	Ccdc54	coiled-coil_domain_containing_54	1.43061
AV297651	Hist3h2a_///_Trim17	histone_cluster_3,_H2a_///_tripartite_motif-containing_17	1.42359
NM_023200	Ppp1r7	protein_phosphatase_1,_regulatory_(inhibitor)_subunit_7	1.42359
BB748585	---	---	1.42359
BB366576	Dph3	DPH3_homolog_(KTI11,_S._cerevisiae)	1.41886
AU024680	Btrc	beta-transducin_repeat_containing_protein	1.41703
BB284000	---	---	1.41703
AA958965	Arf6	ADP-ribosylation_factor_6	1.41703
AV047635	Gm13139	predicted_gene_13139	1.41475
AW324084	Calr	calreticulin	1.41289
BE457796	Nebl	nebulette	1.40946
AB028499	Celsr2	cadherin,_EGF_LAG_seven-pass_G-type_receptor_2_(flamingo_homolog,_Drosophila)	1.40636
AA987131	Lphn1	latrophilin_1	1.39862
AF223417	Trdn	triadin	1.39454
BC008161	Mphosph6	M_phase_phosphoprotein_6	1.39454
BB759744	E030011O05Rik	RIKEN_cDNA_E030011O05_gene	1.39454
NM_011629	Nr2c1	nuclear_receptor_subfamily_2,_group_C,_member_1	1.39454
AK008498	AY761184	cDNA_sequence_AY761184	1.39454
BG076039	---	---	1.39454
BF577643	Tbc1d15	TBC1_domain_family,_member_15	1.39454
NM_013469	Anxa11	annexin_A11	1.39454
BG068011	---	---	1.39454
BB093527	Fancm	Fanconi_anemia,_complementation_group_M	1.39454
D67017	Hsph1	heat_shock_105kDa/110kDa_protein_1	1.38945
AF367244	Ikbkap	inhibitor_of_kappa_light_polypeptide_enhancer_in_B-cells,_kinase_complex-associated_protein	1.38376
BB656515	Sbf2	SET_binding_factor_2	1.38292
BB277120	Abca13	ATP-binding_cassette,_sub-family_A_(ABC1),_member_13	1.38292
NM_025486	Tmem208	transmembrane_protein_208	1.38257
NM_010133	En1	engrailed_1	1.37938
NM_010603	Kcnj12	potassium_inwardly-rectifying_channel,_subfamily_J,_member_12	1.37938
AF358728	Zfp353	zinc_finger_protein_353	1.37448
NM_021498	Pole3	polymerase_(DNA_directed),_epsilon_3_(p17_subunit)	1.37275
NM_008635	Mtap7	microtubule-associated_protein_7	1.3705
BB332449	Cp	ceruloplasmin	1.37007
AF003823	Sptlc1	serine_palmitoyltransferase,_long_chain_base_subunit_1	1.37007
BM240719	Trim30a	tripartite_motif-containing_30A	1.3696
BB113567	LOC640502_///_Uap1	UDP-N-acetylhexosamine_pyrophosphorylase-like_///_UDP-N-acetylglucosamine_pyrophosphorylase_1	1.36102
BB417442	Clec1a	C-type_lectin_domain_family_1,_member_a	1.3558
AK005537	Ceacam13	carcinoembryonic_antigen-related_cell_adhesion_molecule_13	1.35503
AA170590	Gphn	gephyrin	1.35352
BQ174030	Agfg1	ArfGAP_with_FG_repeats_1	1.35163
BC024677	Abpb	androgen_binding_protein_beta	1.34645
BE948993	---	---	1.34645
BQ228391	9030411M13Rik	RIKEN_cDNA_9030411M13_gene	1.33582
BB269604	---	---	1.33115
AV114522	Lima1	LIM_domain_and_actin_binding_1	1.33115
BC003763	Pip5k1a	phosphatidylinositol-4-phosphate_5-kinase,_type_1_alpha	1.33115
BM208422	Dkk1	dickkopf_homolog_1_(Xenopus_laevis)	1.33115
BF018653	Kpna4	karyopherin_(importin)_alpha_4	1.32567
BG070296	Csrnp1	cysteine-serine-rich_nuclear_protein_1	1.31916
NM_009298	Surf6	surfeit_gene_6	1.31656
AU021827	D9Ertd496e	DNA_segment,_Chr_9,_ERATO_Doi_496,_expressed	1.31409
BG228815	Gmfb	glia_maturation_factor,_beta	1.31409
BC027267	Nudt6	nudix_(nucleoside_diphosphate_linked_moiety_X)-type_motif_6	1.30951
BB202278	---	---	1.30951
NM_080464	Ppp1r3a	protein_phosphatase_1,_regulatory_(inhibitor)_subunit_3A	1.3092
AW537349	Seh1l	SEH1-like_(S._cerevisiae	1.30738
AK018433	8430422H06Rik	RIKEN_cDNA_8430422H06_gene	1.30535
BC013813	Ints4	integrator_complex_subunit_4	1.30157
AW553130	Trio	Triple_functional_domain_(PTPRF_interacting)	1.30157
BM209124	---	---	1.30157
BB307568	Rufy3	RUN_and_FYVE_domain_containing_3	1.2991
BB333691	Kndc1	kinase_non-catalytic_C-lobe_domain_(KIND)_containing_1	1.29493
AV102700	Mitd1	MIT,_microtubule_interacting_and_transport,_domain_containing_1	1.292
BI713933	Gnb4	guanine_nucleotide_binding_protein_(G_protein),_beta_4	1.292
BE691021	Fam48a	family_with_sequence_similarity_48,_member_A	1.292
AW556311	---	---	1.292
BG143677	---	---	1.29017
BM120471	LOC100502987	hypothetical_LOC100502987	1.28444
AW541300	Slc25a15	solute_carrier_family_25_(mitochondrial_carrier_ornithine_transporter),_member_15	1.28444
AI503515	Zcchc2	Zinc_finger,_CCHC_domain_containing_2	1.28185
AV309184	Ppp1r12a	protein_phosphatase_1,_regulatory_(inhibitor)_subunit_12A	1.27946
BC002159	Acot6	acyl-CoA_thioesterase_6	1.27913
NM_133726	St13	Suppression_of_tumorigenicity_13	1.27654
AV226212	Tbx4	T-box_4	1.27654
NM_019814	Higd1a	HIG1_domain_family,_member_1A	1.27328
NM_011415	Snai2	snail_homolog_2_(Drosophila)	1.27328
BE987325	---	---	1.27328
BB756908	Cnot4	CCR4-NOT_transcription_complex,_subunit_4	1.27328
AV367796	8430437O03Rik	RIKEN_cDNA_8430437O03_gene	1.26903
AI852420	Lrrn3	leucine_rich_repeat_protein_3,_neuronal	1.26776
NM_009516	Wee1	WEE_1_homolog_1_(S._pombe)	1.26542
BC004605	Cdk7	cyclin-dependent_kinase_7	1.26542
BC003939	Wdr33	WD_repeat_domain_33	1.26542
AK004820	Lonp1	lon_peptidase_1,_mitochondrial	1.25958
NM_010508	Ifnar1	interferon_(alpha_and_beta)_receptor_1	1.25958
BM229104	Set	SET_nuclear_oncogene	1.25509
BC016534	Nudt3	nudix_(nucleotide_diphosphate_linked_moiety_X)-type_motif_3	1.25509
BE630303	Harbi1	harbinger_transposase_derived_1	1.25509
BB522228	Dach1	dachshund_1_(Drosophila)	1.25048
BB032012	Slc25a30	solute_carrier_family_25,_member_30	1.24998
NM_011722	Dctn6	dynactin_6	1.2486
NM_019928	Klk4	kallikrein_related-peptidase_4_(prostase,_enamel_matrix,_prostate)	1.24734
NM_011722	Dctn6	dynactin_6	1.24415
BM240227	---	---	1.24201
BC019434	Ugt1a1_///_Ugt1a10_///_Ugt1a2_///_Ugt1a5_///_Ugt1a6a_///_Ugt1a6b_///_Ugt1a7c_///_Ugt1a9	UDP_glucuronosyltransferase_1_family,_polypeptide_A1_///_UDP_glycosyltransferase_1_family,_polypeptide_A10_///_UDP_glucuronosyltransferase_1_family,_polypeptide_A2_///_UDP_glucuronosyltransferase_1_family,_polypeptide_A5_///_UDP_glucuronosyltransferase_1_family,_polypeptide_A6A_///_UDP_glucuronosyltransferase_1_family,_polypeptide_A6B_///_UDP_glucuronosyltransferase_1_family,_polypeptide_A7C_///_…	1.2409
NM_021376	Slc25a17	solute_carrier_family_25_(mitochondrial_carrier,_peroxisomal_membrane_protein),_member_17	1.2409
BI102231	Capza2	capping_protein_(actin_filament)_muscle_Z-line,_alpha_2	1.2358
NM_031249	Cstf2t	cleavage_stimulation_factor,_3'_pre-RNA_subunit_2,_tau	1.23492
BF467211	Cdc42	cell_division_cycle_42_homolog_(S._cerevisiae)	1.23393
AK013740	2900062L11Rik	RIKEN_cDNA_2900062L11_gene	1.23102
NM_080433	Fezf2	Fez_family_zinc_finger_2	1.22022
NM_011997	Casp8ap2	caspase_8_associated_protein_2	1.22022
AV306734	B3gnt2_///_Commd1	UDP-GlcNAc:betaGal_beta-1,3-N-acetylglucosaminyltransferase_2_///_COMM_domain_containing_1	1.22022
BB502636	---	---	1.22022
NM_007784	Csn1s1	casein_alpha_s1	1.22022
NM_007998	Fech	ferrochelatase	1.22022
BB105998	Elavl2	ELAV_(embryonic_lethal,_abnormal_vision,_Drosophila)-like_2_(Hu_antigen_B)	1.22022
BG066927	C80998	expressed_sequence_C80998	1.22022
C78452	C78452	expressed_sequence_C78452	1.22022
BB283759	Csnk2a1	casein_kinase_2,_alpha_1_polypeptide	1.22022
NM_007596	Caml	calcium_modulating_ligand	1.22022
AK005797	Rwdd4a	RWD_domain_containing_4A	1.22022
BB623455	Arhgap20	Rho_GTPase_activating_protein_20	1.22022
AK015084	4930404K06Rik	RIKEN_cDNA_4930404K06_gene	1.22022
AU019675	---	---	1.22022
NM_007918	Eif4ebp1	eukaryotic_translation_initiation_factor_4E_binding_protein_1	1.22022
NM_130457	Cntnap4	contactin_associated_protein-like_4	1.21588
BE693025	Crispld1	cysteine-rich_secretory_protein_LCCL_domain_containing_1	1.20764
BB073566	Crisp4	cysteine-rich_secretory_protein_4	1.20432
BG064851	Metap1	methionyl_aminopeptidase_1	1.20351
AK020156	Apool	apolipoprotein_O-like	1.20254
AV258950	Herpud2	HERPUD_family_member_2	1.19882
AV007148	Tnni2	troponin_I,_skeletal,_fast_2	1.19882
BC010809	Atg3	autophagy-related_3_(yeast)	1.1972
BC020139	Tyms_///_Tyms-ps	thymidylate_synthase_///_thymidylate_synthase,_pseudogene	1.19389
BB125469	---	---	1.19046
AI854003	6820445E23Rik_///_LOC100505208	RIKEN_cDNA_6820445E23_gene_///_hypothetical_protein_LOC100505208	1.19046
AK017673	2810417H13Rik	RIKEN_cDNA_2810417H13_gene	1.18724
BM125019	Adamts2	a_disintegrin-like_and_metallopeptidase_(reprolysin_type)_with_thrombospondin_type_1_motif,_2	1.18724
AK008585	Ccnl2	cyclin_L2	1.18154
AK012475	Auts2	autism_susceptibility_candidate_2	1.17931
NM_030711	Erap1	endoplasmic_reticulum_aminopeptidase_1	1.17815
BG072708	Atp7a	ATPase,_Cu++_transporting,_alpha_polypeptide	1.17815
AW060797	Ccdc85a	coiled-coil_domain_containing_85A	1.17503
AY057913	Bdnf	brain_derived_neurotrophic_factor	1.17141
BC018313	Pcyt1a	phosphate_cytidylyltransferase_1,_choline,_alpha_isoform	1.1697
AV270842	BC010981	cDNA_sequence_BC010981	1.16559
AW554408	Usp9x	ubiquitin_specific_peptidase_9,_X_chromosome	1.16476
NM_010097	Sparcl1	SPARC-like_1	1.16212
NM_007812	Cyp2a4_///_Cyp2a5	cytochrome_P450,_family_2,_subfamily_a,_polypeptide_4_///_cytochrome_P450,_family_2,_subfamily_a,_polypeptide_5	1.16212
BB217745	Mfsd11	major_facilitator_superfamily_domain_containing_11	1.16212
BE447661	Slc38a6	solute_carrier_family_38,_member_6	1.16212
BB539070	LOC100503583_///_Rad54b	fibrinogen_silencer-binding_protein-like_///_RAD54_homolog_B_(S._cerevisiae)	1.16212
BB244177	---	---	1.15732
BB543095	---	---	1.156
BB526541	Zbtb41	zinc_finger_and_BTB_domain_containing_41_homolog	1.15367
BC005794	Pax9	paired_box_gene_9	1.15243
BB770857	Ddah1	dimethylarginine_dimethylaminohydrolase_1	1.15078
NM_008686	Nfe2l1	nuclear_factor,_erythroid_derived_2,-like_1	1.14844
BG092290	Igf2r	insulin-like_growth_factor_2_receptor	1.14595
BC009119	Abcd3	ATP-binding_cassette,_sub-family_D_(ALD),_member_3	1.14396
AB015595	Calcrl	calcitonin_receptor-like	1.14396
AK012873	Nrk	Nik_related_kinase	1.14234
AV264175	Nr6a1	nuclear_receptor_subfamily_6,_group_A,_member_1	1.13887
BG071075	---	---	1.13887
AK002679	Neurl4	neuralized_homolog_4_(Drosophila)	1.13887
AA409545	D10Wsu52e	DNA_segment,_Chr_10,_Wayne_State_University_52,_expressed	1.13887
BB552741	Slc12a8	solute_carrier_family_12_(potassium/chloride_transporters),_member_8	1.13665
AK015781	Pibf1	progesterone_immunomodulatory_binding_factor_1	1.13509
BE650990	Pclo	piccolo_(presynaptic_cytomatrix_protein)	1.1318
NM_025933	Higd2a	HIG1_domain_family,_member_2A	1.12636
NM_011234	Rad51	RAD51_homolog_(S._cerevisiae)	1.12636
AV348640	A930035E12Rik	RIKEN_cDNA_A930035E12_gene	1.12636
NM_026536	Atp5s	ATP_synthase,_H+_transporting,_mitochondrial_F0_complex,_subunit_s	1.12636
BE914442	Fbxo38	F-box_protein_38	1.12636
BB136172	Depdc1b	DEP_domain_containing_1B	1.12636
AW045976	2310061C15Rik	RIKEN_cDNA_2310061C15_gene	1.12636
AY065557	Chi3l3_///_Chi3l4	chitinase_3-like_3_///_chitinase_3-like_4	1.12636
NM_029417	Tbc1d8b	TBC1_domain_family,_member_8B	1.12568
AK014548	Rin2	Ras_and_Rab_interactor_2	1.1202
BG075346	---	---	1.11854
AV154947	2900072G11Rik	RIKEN_cDNA_2900072G11_gene	1.11854
BB308792	6330409D20Rik	RIKEN_cDNA_6330409D20_gene	1.11837
AF342896	Klrb1b	killer_cell_lectin-like_receptor_subfamily_B_member_1B	1.11731
BB397001	Ubash3a	ubiquitin_associated_and_SH3_domain_containing,_A	1.11654
NM_021429	Hs1bp3	HCLS1_binding_protein_3	1.11563
NM_011043	Pcdh10	protocadherin_10	1.11563
AV255313	---	---	1.11563
BG793483	Tgfbr2	transforming_growth_factor,_beta_receptor_II	1.11412
BB200921	---	---	1.11319
BM942047	Lrrc8a	leucine_rich_repeat_containing_8A	1.10929
AV372648	Dennd2d	DENN/MADD_domain_containing_2D	1.10929
BB395376	---	---	1.10929
AK015333	Lrriq3	leucine-rich_repeats_and_IQ_motif_containing_3	1.10929
BG923744	Trip12	thyroid_hormone_receptor_interactor_12	1.10214
NM_053231	Vmn1r10_///_Vmn1r9	vomeronasal_1_receptor_10_///_vomeronasal_1_receptor_9	1.10214
AK009258	D16Ertd472e	DNA_segment,_Chr_16,_ERATO_Doi_472,_expressed	1.0982
BB380864	---	---	1.0982
BB514213	Avl9	AVL9_homolog_(S._cerevisiase)	1.09683
BB667541	4930535I16Rik	RIKEN_cDNA_4930535I16_gene	1.09571
AV246882	Cd109	CD109_antigen	1.09571
BB332410	Ythdf1	YTH_domain_family_1	1.09571
BM203518	D4Ertd22e	DNA_segment,_Chr_4,_ERATO_Doi_22,_expressed	1.09571
BE952805	Narg2	NMDA_receptor-regulated_gene_2	1.09274
BG797460	Eif2a	eukaryotic_translation_initiation_factor_2a	1.09041
NM_008981	Ptprg	protein_tyrosine_phosphatase,_receptor_type,_G	1.08991
BB787292	Frk	fyn-related_kinase	1.08464
AK017442	Krtap2-4	keratin_associated_protein_2-4	1.08464
BB233887	AA408296	expressed_sequence_AA408296	1.08464
AV252862	Bet1l	blocked_early_in_transport_1_homolog_(S._cerevisiae)-like	1.08464
BB219478	Sntb2	syntrophin,_basic_2	1.08464
NM_026312	2610029G23Rik	RIKEN_cDNA_2610029G23_gene	1.08464
NM_007906	Eef1a2	eukaryotic_translation_elongation_factor_1_alpha_2	1.08464
BE986758	Crtc1	CREB_regulated_transcription_coactivator_1	1.08464
BC021433	Dram1	DNA-damage_regulated_autophagy_modulator_1	1.08464
BB749943	Arhgap30	Rho_GTPase_activating_protein_30	1.07667
AV024662	Limch1	LIM_and_calponin_homology_domains_1	1.07426
NM_021356	Gab1	growth_factor_receptor_bound_protein_2-associated_protein_1	1.07141
NM_138314	Nme7	non-metastatic_cells_7,_protein_expressed_in_(nucleoside-diphosphate_kinase)	1.07141
AA219807	A330008L17Rik	RIKEN_cDNA_A330008L17_gene	1.07141
AA265122	Hoxd8	homeobox_D8	1.06686
AK014983	4921530D09Rik	RIKEN_cDNA_4921530D09_gene	1.06492
AF297098	Steap1	six_transmembrane_epithelial_antigen_of_the_prostate_1	1.06378
NM_009809	Casp14	caspase_14	1.06343
BC024514	Mapk9	mitogen-activated_protein_kinase_9	1.06106
BB032125	Cux1	Cut-like_homeobox_1	1.06106
BB383296	Opcml	opioid_binding_protein/cell_adhesion_molecule-like	1.06106
BB011882	Vgll3	vestigial_like_3_(Drosophila)	1.05851
AF320226	Slc6a14	solute_carrier_family_6_(neurotransmitter_transporter),_member_14	1.05753
BC017603	Tmx1	thioredoxin-related_transmembrane_protein_1	1.05753
AF017174	BC090627_///_Cpt1b	cDNA_sequence_BC090627_///_carnitine_palmitoyltransferase_1b,_muscle	1.05451
W13854	Slc4a8	solute_carrier_family_4_(anion_exchanger),_member_8	1.05383
BB667651	Pklr	pyruvate_kinase_liver_and_red_blood_cell	1.05055
AV285979	Ccdc84	coiled-coil_domain_containing_84	1.04916
NM_019521	Gas6	growth_arrest_specific_6	1.04879
BB701297	Fam126b	family_with_sequence_similarity_126,_member_B	1.04591
AI510221	Fundc2	FUN14_domain_containing_2	1.04591
AV257512	Insig2	insulin_induced_gene_2	1.04591
BF134369	Mrpl41	mitochondrial_ribosomal_protein_L41	1.03945
NM_022319	Clstn2	calsyntenin_2	1.03679
D78264	Olfm1	olfactomedin_1	1.03534
AV327933	Pex5l	peroxisomal_biogenesis_factor_5-like	1.03534
BB556127	---	---	1.03436
AV205680	1700029M03Rik	RIKEN_cDNA_1700029M03_gene	1.03166
NM_028588	LOC100043315	hypothetical_LOC100043315	1.03117
BG064956	Arl5a	ADP-ribosylation_factor-like_5A	1.03063
BC003284	Dcaf4	DDB1_and_CUL4_associated_factor_4	1.03014
C77287	Hsp90aa1	heat_shock_protein_90,_alpha_(cytosolic),_class_A_member_1	1.02868
BM231698	LOC100505027	hypothetical_LOC100505027	1.02756
BC024862	Ccdc58	coiled-coil_domain_containing_58	1.02756
AF165171	Klb	klotho_beta	1.02756
AF026524	Ikbkb	inhibitor_of_kappaB_kinase_beta	1.02756
AV346600	Hs2st1	heparan_sulfate_2-O-sulfotransferase_1	1.02756
BB314153	Nup133	nucleoporin_133	1.02756
BB521934	Col14a1	collagen,_type_XIV,_alpha_1	1.02756
BB442318	Dctn4	dynactin_4	1.02499
BG069968	AU014678	expressed_sequence_AU014678	1.02341
AK010214	2310079F09Rik	RIKEN_cDNA_2310079F09_gene	1.02341
BB770830	Ptdss2	phosphatidylserine_synthase_2	1.02158
BE979587	---	---	1.01909
NM_021355	Fmod	fibromodulin	1.01685
NM_031400	Gm10401	predicted_gene_10401	1.01685
AV225808	Hexb	hexosaminidase_B	1.01484
BE632137	Adipor2	adiponectin_receptor_2	1.01302
BC025494	Apeh	acylpeptide_hydrolase	1.00984
BM244352	Fastkd5	FAST_kinase_domains_5	1.00984
AV364488	Rab40b	Rab40b,_member_RAS_oncogene_family	1.0086
AV032115	Bmp5	bone_morphogenetic_protein_5	1.00845
BB249918	Ap3m2	adaptor-related_protein_complex_3,_mu_2_subunit	1.00717
BB787292	Frk	fyn-related_kinase	1.00292
NM_021714	Wbp11	WW_domain_binding_protein_11	1.00233
AV306063	Bclaf1	BCL2-associated_transcription_factor_1	1.00187
NM_021422	Dnaja4	DnaJ_(Hsp40)_homolog,_subfamily_A,_member_4	1.00121
AV307274	F630110N24Rik	RIKEN_cDNA_F630110N24_gene	1.00121
