# Supplementary material for: Srf destabilizes cellular identity by suppressing cell-type-specific gene expression programs
Source: Nat Commun. 2018 Apr 11;9:1387. doi: 10.1038/s41467-018-03748-1 (PMC5895821; doi:10.1038/s41467-018-03748-1)
Supplement: Supplementary file 4 — Supplementary Data 2(XLSX 37 kb) [file 41467_2018_3748_MOESM4_ESM.xlsx]

## Sheet: Data S2_hepatoblasts
Supplementary Data 2. shRNA targets enriched in the screening of hepatoblasts
			Enrichment
GBID	Gene symbol	Gene name	Low positive	Middle positive	High positive
AK005802	Rbm26	RNA_binding_motif_protein_26	Not found in negative fraction	Not found in negative fraction	Not found in negative fraction
AK019995	Galnt3	UDP-N-acetyl-alpha-D-galactosamine:polypeptide_N-acetylgalactosaminyltransferase_3	Not found in negative fraction	Not found in negative fraction	Not found in negative fraction
AV229143	Ifi202b	interferon_activated_gene_202B	Not found in negative fraction	Not found in negative fraction	Not found in negative fraction
AV302436	2410127L17Rik	RIKEN_cDNA_2410127L17_gene	Not found in negative fraction	Not found in negative fraction	Not found in negative fraction
AV339214	Txndc17	thioredoxin_domain_containing_17	Not found in negative fraction	Not found in negative fraction	Not found in negative fraction
AV371344	BC030870	cDNA_sequence_BC030870	Not found in negative fraction	Not found in negative fraction	Not found in negative fraction
AW108242	Mybpc1	myosin_binding_protein_C,_slow-type	Not found in negative fraction	Not found in negative fraction	Not found in negative fraction
AW125678	---	---	Not found in negative fraction	Not found in negative fraction	Not found in negative fraction
BB012070	Adam1a	a_disintegrin_and_metallopeptidase_domain_1a	Not found in negative fraction	Not found in negative fraction	Not found in negative fraction
BB078712	Fam20b	family_with_sequence_similarity_20,_member_B	Not found in negative fraction	Not found in negative fraction	Not found in negative fraction
BB220041	Smpd4	sphingomyelin_phosphodiesterase_4	Not found in negative fraction	Not found in negative fraction	Not found in negative fraction
BB641782	Atl2	atlastin_GTPase_2	Not found in negative fraction	Not found in negative fraction	Not found in negative fraction
BB657856	Camta2	calmodulin_binding_transcription_activator_2	Not found in negative fraction	Not found in negative fraction	Not found in negative fraction
BC027102	Cysltr1	cysteinyl_leukotriene_receptor_1	Not found in negative fraction	Not found in negative fraction	Not found in negative fraction
BF148029	C1qtnf2	C1q_and_tumor_necrosis_factor_related_protein_2	Not found in negative fraction	Not found in negative fraction	Not found in negative fraction
BG965198	Galnt10	UDP-N-acetyl-alpha-D-galactosamine:polypeptide_N-acetylgalactosaminyltransferase_10	Not found in negative fraction	Not found in negative fraction	Not found in negative fraction
BM114590	AI836003	expressed_sequence_AI836003	Not found in negative fraction	Not found in negative fraction	Not found in negative fraction
BM195235	ENSMUSG00000068790_///_Gm10128_///_Gm10406_///_Gm2897_///_Gm3373_///_Gm3558_///_Gm3696	predicted_gene,_ENSMUSG00000068790_///_alpha-takusan_pseudogene_///_predicted_gene_10406_///_predicted_gene_2897_///_predicted_gene_3373_///_predicted_gene_3558_///_predicted_gene_3696	Not found in negative fraction	Not found in negative fraction	Not found in negative fraction
C80812	Riok3	RIO_kinase_3_(yeast)	Not found in negative fraction	Not found in negative fraction	Not found in negative fraction
NM_008903	Ppap2a	phosphatidic_acid_phosphatase_type_2A	Not found in negative fraction	Not found in negative fraction	Not found in negative fraction
NM_026082	Dock7	dedicator_of_cytokinesis_7	Not found in negative fraction	Not found in negative fraction	Not found in negative fraction
AF218081	Klra16	killer_cell_lectin-like_receptor,_subfamily_A,_member_16		Not found in negative fraction	Not found in negative fraction
AK014481	Arid2	AT_rich_interactive_domain_2_(ARID,_RFX-like)		Not found in negative fraction	Not found in negative fraction
AK021181	Myo1f	myosin_IF		Not found in negative fraction	Not found in negative fraction
AV219447	Atxn10	ataxin_10		Not found in negative fraction	Not found in negative fraction
AV263881	Obfc2a	oligonucleotide/oligosaccharide-binding_fold_containing_2A		Not found in negative fraction	Not found in negative fraction
AV269574	Flcn	folliculin		Not found in negative fraction	Not found in negative fraction
AW107953	Mycbp2	MYC_binding_protein_2		Not found in negative fraction	Not found in negative fraction
AY029337	Haus7	HAUS_augmin-like_complex,_subunit_7		Not found in negative fraction	Not found in negative fraction
BB041180	Lhx9	LIM_homeobox_protein_9		Not found in negative fraction	Not found in negative fraction
BB308952	Zbtb20	zinc_finger_and_BTB_domain_containing_20		Not found in negative fraction	Not found in negative fraction
BB667651	Pklr	pyruvate_kinase_liver_and_red_blood_cell		Not found in negative fraction	Not found in negative fraction
BB707122	Tiparp	TCDD-inducible_poly(ADP-ribose)_polymerase		Not found in negative fraction	Not found in negative fraction
BB731480	Mtap1b	microtubule-associated_protein_1B		Not found in negative fraction	Not found in negative fraction
BB796313	Rbm12b	RNA_binding_motif_protein_12B		Not found in negative fraction	Not found in negative fraction
BC014729	8430410K20Rik	RIKEN_cDNA_8430410K20_gene		Not found in negative fraction	Not found in negative fraction
BE951890	Caprin2	caprin_family_member_2		Not found in negative fraction	Not found in negative fraction
BF228009	Rhpn2	rhophilin,_Rho_GTPase_binding_protein_2		Not found in negative fraction	Not found in negative fraction
BF318220	---	---		Not found in negative fraction	Not found in negative fraction
BG067392	Rspo2	R-spondin_2_homolog_(Xenopus_laevis)		Not found in negative fraction	Not found in negative fraction
BG070275	AU015449	expressed_sequence_AU015449		Not found in negative fraction	Not found in negative fraction
BG071386	---	---		Not found in negative fraction	Not found in negative fraction
BG071949	Edil3	EGF-like_repeats_and_discoidin_I-like_domains_3		Not found in negative fraction	Not found in negative fraction
BM231451	Ube2r2	ubiquitin-conjugating_enzyme_E2R_2		Not found in negative fraction	Not found in negative fraction
BQ085617	Zfyve20	zinc_finger,_FYVE_domain_containing_20		Not found in negative fraction	Not found in negative fraction
BQ175933	Zbtb8b	zinc_finger_and_BTB_domain_containing_8b		Not found in negative fraction	Not found in negative fraction
NM_007460	Ap3d1	adaptor-related_protein_complex_3,_delta_1_subunit		Not found in negative fraction	Not found in negative fraction
NM_009398	Tnfaip6	tumor_necrosis_factor_alpha_induced_protein_6		Not found in negative fraction	Not found in negative fraction
NM_009426	Trh	thyrotropin_releasing_hormone		Not found in negative fraction	Not found in negative fraction
NM_009445	Ttk	Ttk_protein_kinase		Not found in negative fraction	Not found in negative fraction
NM_010021	Dazl	deleted_in_azoospermia-like		Not found in negative fraction	Not found in negative fraction
NM_011899	Srp54a_///_Srp54b	signal_recognition_particle_54A_///_signal_recognition_particle_54B		Not found in negative fraction	Not found in negative fraction
NM_017463	Pbx2	pre_B-cell_leukemia_transcription_factor_2		Not found in negative fraction	Not found in negative fraction
NM_019521	Gas6	growth_arrest_specific_6		Not found in negative fraction	Not found in negative fraction
NM_024201	Ccdc127	coiled-coil_domain_containing_127		Not found in negative fraction	Not found in negative fraction
NM_025363	1110001J03Rik	RIKEN_cDNA_1110001J03_gene		Not found in negative fraction	Not found in negative fraction
NM_025558	Cyb5b	cytochrome_b5_type_B		Not found in negative fraction	Not found in negative fraction
NM_033322	Lztfl1	leucine_zipper_transcription_factor-like_1		Not found in negative fraction	Not found in negative fraction
NM_053221	Vmn1r42	vomeronasal_1_receptor_42		Not found in negative fraction	Not found in negative fraction
AA762498	Rps9	ribosomal_protein_S9	Not found in negative fraction		Not found in negative fraction
AB015595	Calcrl	calcitonin_receptor-like	Not found in negative fraction		Not found in negative fraction
AF042180	Tspyl1	testis-specific_protein,_Y-encoded-like_1	Not found in negative fraction		Not found in negative fraction
AK005545	Psg21_///_Psg23	pregnancy-specific_glycoprotein_21_///_pregnancy-specific_glycoprotein_23	Not found in negative fraction		Not found in negative fraction
AK012336	Zfp655	zinc_finger_protein_655	Not found in negative fraction		Not found in negative fraction
BB305334	Zfp420	zinc_finger_protein_420	Not found in negative fraction		Not found in negative fraction
BB379120	St8sia3	ST8_alpha-N-acetyl-neuraminide_alpha-2,8-sialyltransferase_3	Not found in negative fraction		Not found in negative fraction
BB384972	C230037E05Rik	RIKEN_cDNA_C230037E05_gene	Not found in negative fraction		Not found in negative fraction
BC013480	Cbs	cystathionine_beta-synthase	Not found in negative fraction		Not found in negative fraction
BC025936	Cyp4a12a	cytochrome_P450,_family_4,_subfamily_a,_polypeptide_12a	Not found in negative fraction		Not found in negative fraction
BE288934	Npas3	neuronal_PAS_domain_protein_3	Not found in negative fraction		Not found in negative fraction
BG067784	C87490	expressed_sequence_C87490	Not found in negative fraction		Not found in negative fraction
NM_008948	Psmc3	proteasome_(prosome,_macropain)_26S_subunit,_ATPase_3	Not found in negative fraction		Not found in negative fraction
NM_010063	Dync1i1	dynein_cytoplasmic_1_intermediate_chain_1	Not found in negative fraction		Not found in negative fraction
NM_011581	Thbs2	thrombospondin_2	Not found in negative fraction		Not found in negative fraction
NM_019914	Mllt11	myeloid/lymphoid_or_mixed-lineage_leukemia_(trithorax_homolog,_Drosophila);_translocated_to,_11	Not found in negative fraction		Not found in negative fraction
NM_024223	Crip2	cysteine_rich_protein_2	Not found in negative fraction		Not found in negative fraction
NM_080458	Bsnd	Bartter_syndrome,_infantile,_with_sensorineural_deafness_(Barttin)	Not found in negative fraction		Not found in negative fraction
AB015595	Calcrl	calcitonin_receptor-like			Not found in negative fraction
AF233346	Slc30a6	solute_carrier_family_30_(zinc_transporter),_member_6			Not found in negative fraction
AI326478	Igh-6	immunoglobulin_heavy_chain_6_(heavy_chain_of_IgM)			Not found in negative fraction
AK002807	2310035K24Rik	RIKEN_cDNA_2310035K24_gene			Not found in negative fraction
AK012103	Hsd17b12	hydroxysteroid_(17-beta)_dehydrogenase_12			Not found in negative fraction
AK012271	Lin9	lin-9_homolog_(C._elegans)			Not found in negative fraction
AK014004	Srpk2	serine/arginine-rich_protein_specific_kinase_2			Not found in negative fraction
AK015014	Wdr20b	WD_repeat_domain_20b			Not found in negative fraction
AK018468	8430437B07Rik	RIKEN_cDNA_8430437B07_gene			Not found in negative fraction
AV113735	Fam13b	family_with_sequence_similarity_13,_member_B			Not found in negative fraction
AV171029	Ubqln2	ubiquilin_2			Not found in negative fraction
AV216903	Rnf114	ring_finger_protein_114			Not found in negative fraction
AV232344	Il1f5	interleukin_1_family,_member_5_(delta)			Not found in negative fraction
AV254040	Ptpdc1	protein_tyrosine_phosphatase_domain_containing_1			Not found in negative fraction
AV254764	Mybl1	myeloblastosis_oncogene-like_1			Not found in negative fraction
AW491934	1700063D05Rik	RIKEN_cDNA_1700063D05_gene			Not found in negative fraction
AW912756	---	---			Not found in negative fraction
BB102018	---	---			Not found in negative fraction
BB149782	Krtap5-5	keratin_associated_protein_5-5			Not found in negative fraction
BB364131	---	---			Not found in negative fraction
BB367473	---	---			Not found in negative fraction
BB388392	Pde1c	phosphodiesterase_1C			Not found in negative fraction
BB434117	Iapp	islet_amyloid_polypeptide			Not found in negative fraction
BB481540	Myh6	myosin,_heavy_polypeptide_6,_cardiac_muscle,_alpha			Not found in negative fraction
BB483642	Megf9	multiple_EGF-like-domains_9			Not found in negative fraction
BB490258	---	---			Not found in negative fraction
BB517186	Entpd5	ectonucleoside_triphosphate_diphosphohydrolase_5			Not found in negative fraction
BB667309	---	---			Not found in negative fraction
BB768133	Tmem56	transmembrane_protein_56			Not found in negative fraction
BB770932	Apcdd1	adenomatosis_polyposis_coli_down-regulated_1			Not found in negative fraction
BC012674	Ptrf	polymerase_I_and_transcript_release_factor			Not found in negative fraction
BC016075	Rmnd5b	required_for_meiotic_nuclear_division_5_homolog_B_(S._cerevisiae)			Not found in negative fraction
BC019410	Abhd14b	abhydrolase_domain_containing_14b			Not found in negative fraction
BC023498	Slc39a4	solute_carrier_family_39_(zinc_transporter),_member_4			Not found in negative fraction
BG064396	Soat1	sterol_O-acyltransferase_1			Not found in negative fraction
BG064396	Soat1	sterol_O-acyltransferase_1			Not found in negative fraction
BG070572	---	---			Not found in negative fraction
BG075390	---	---			Not found in negative fraction
BI686265	Mark2	MAP/microtubule_affinity-regulating_kinase_2			Not found in negative fraction
BI794701	---	---			Not found in negative fraction
J03458	Flg	filaggrin			Not found in negative fraction
NM_007941	Stx2	syntaxin_2			Not found in negative fraction
NM_008635	Mtap7	microtubule-associated_protein_7			Not found in negative fraction
NM_009353	Terf2	telomeric_repeat_binding_factor_2			Not found in negative fraction
NM_009468	Dpysl3	dihydropyrimidinase-like_3			Not found in negative fraction
NM_009639	Crisp3	cysteine-rich_secretory_protein_3			Not found in negative fraction
NM_010098	Opn3	opsin_3			Not found in negative fraction
NM_011896	Spry1	sprouty_homolog_1_(Drosophila)			Not found in negative fraction
NM_013920	Hnf4g	hepatocyte_nuclear_factor_4,_gamma			Not found in negative fraction
NM_016673	Cntfr	ciliary_neurotrophic_factor_receptor			Not found in negative fraction
NM_023755	Tcfcp2l1	transcription_factor_CP2-like_1			Not found in negative fraction
U10095	Klra7	killer_cell_lectin-like_receptor,_subfamily_A,_member_7			Not found in negative fraction
BB712040	Kdm3b	KDM3B_lysine_(K)-specific_demethylase_3B	3623.65	16201.4	19317
BC025647	Tubgcp3	tubulin,_gamma_complex_associated_protein_3	402.877	8857.08	14231.5
AK009276	Ube2d3	ubiquitin-conjugating_enzyme_E2D_3_(UBC4/5_homolog,_yeast)	6555.2	6779.64	9251.09
NM_009982	Ctsc	cathepsin_C	3499.86	3306.75	4746.51
NM_021608	Dctn5	dynactin_5	306.097	2508.57	2585.87
NM_021605	Nek7	NIMA_(never_in_mitosis_gene_a)-related_expressed_kinase_7	0	0	1745.75
AF326553	Nfia	nuclear_factor_I/A	0	371.76	671.56
BF608828	Tpt1	tumor_protein,_translationally-controlled_1	3444.71	10.8596	267.781
NM_133668	Slc25a3	solute_carrier_family_25_(mitochondrial_carrier,_phosphate_carrier),_member_3	62.4903	48.2294	48.4048
AK004703	Susd2	sushi_domain_containing_2	43.9299	23.8839	43.3528
L06502	Prrx1	paired_related_homeobox_1	12.5668	28.8537	40.6446
BB068442	Etv6	ets_variant_gene_6_(TEL_oncogene)	9.13499	53.6624	39.663
AF126717	Parp1	poly_(ADP-ribose)_polymerase_family,_member_1	15.0266	50.853	36.9141
C79445	Tubb2a-ps2	tubulin,_beta_2a,_pseudogene_2	9.51797	8.09881	27.4814
BB253959	A530058N18Rik	RIKEN_cDNA_A530058N18_gene	23.4827	37.4938	27.202
BB284583	Itga4	integrin_alpha_4	0	17.2667	25.466
AV287690	Inadl	InaD-like_(Drosophila)	0	8.23043	25.284
NM_019742	Tusc2	tumor_suppressor_candidate_2	18.565	14.9628	25.0776
NM_029612	Slamf9	SLAM_family_member_9	31.3655	40.3786	21.4945
BB282891	Mipol1	mirror-image_polydactyly_gene_1_homolog_(human)	5.29952	29.2231	21.4222
NM_031249	Cstf2t	cleavage_stimulation_factor,_3'_pre-RNA_subunit_2,_tau	0	0	18.7184
BC004651	Gm2a	GM2_ganglioside_activator_protein	0	0	17.8804
NM_007733	Col19a1	collagen,_type_XIX,_alpha_1	15.189	13.2659	17.5307
BC026769	Apex2	apurinic/apyrimidinic_endonuclease_2	4.65831	5.7588	13.0571
BC026435	Mcart1	mitochondrial_carrier_triple_repeat_1	0	1.21575	11.4732
BG067959	Khdc1a	KH_domain_containing_1A	9.84686	8.14469	11.2054
BB424434	Acly	ATP_citrate_lyase	6.75213	7.05873	10.9181
BC022110	Alas1	aminolevulinic_acid_synthase_1	8.75286	6.50213	9.8826
NM_007495	Astn1	astrotactin_1	4.69768	12.1612	9.43836
BC024375	Ghr	growth_hormone_receptor	0	0	9.1942
AA048445	Hoxc6	homeobox_C6	5.52651	8.57156	8.31046
AI506888	---	---	2.01592	7.27358	8.1282
BM898705	Znrf3	zinc_and_ring_finger_3	7.16091	4.71831	7.88317
AF358728	Zfp353	zinc_finger_protein_353	5.27479	6.12394	7.47582
BB277394	AV249152	expressed_sequence_AV249152	4.50142	1.08596	6.89565
BC021374	Hnrpdl	heterogeneous_nuclear_ribonucleoprotein_D-like	8.89088	3.38729	6.67923
AW536179	Luc7l3	LUC7-like_3_(S._cerevisiae)	3.61592	13.9732	6.55003
BB560492	Pfn2	profilin_2	0	0	6.49837
NM_033072	Mbd6	methyl-CpG_binding_domain_protein_6	0.619113	4.01816	6.28506
NM_030266	Inpp4a	inositol_polyphosphate-4-phosphatase,_type_I	2.85356	13.0848	6.21047
BB148128	Ccr2	chemokine_(C-C_motif)_receptor_2	4.65186	3.45702	5.95023
BB770830	Ptdss2	phosphatidylserine_synthase_2	0	0	5.81478
BI455189	Col6a2	collagen,_type_VI,_alpha_2	3.93874	3.80086	5.74637
BC025941	Slc44a1	solute_carrier_family_44,_member_1	0	0	5.40985
BE653037	Copg2as2	coatomer_protein_complex,_subunit_gamma_2,_antisense_2	5.28409	4.83838	4.87197
NM_009218	Sstr3	somatostatin_receptor_3	3.91055	3.18171	4.85275
AK011810	Pdhb	pyruvate_dehydrogenase_(lipoamide)_beta	4.14911	1.23581	4.61107
AK010743	Dppa2	developmental_pluripotency_associated_2	4.50142	5.4298	4.5971
BE987427	Lpgat1	lysophosphatidylglycerol_acyltransferase_1	0	0	4.5971
AV127581	Ttl	tubulin_tyrosine_ligase	2.82559	4.69773	4.51456
AW228687	Cmklr1	chemokine-like_receptor_1	14.3388	11.5562	4.22731
BB073566	Crisp4	cysteine-rich_secretory_protein_4	2.64384	6.15248	4.05191
NM_021423	Shank3	SH3/ankyrin_domain_gene_3	0.388351	1.31714	4.01541
BB521792	---	---	2.48902	0.00212933	3.74979
BG798107	---	---	1.48042	2.67077	3.63463
AK016855	4933421A08Rik	RIKEN_cDNA_4933421A08_gene	8.90138	5.26576	3.55952
BE685969	Aim2	absent_in_melanoma_2	2.77017	2.8015	3.51065
BG792484	1810030N24Rik	RIKEN_cDNA_1810030N24_gene	2.25071	4.34384	3.44782
BB017405	---	---	2.25071	3.25788	3.44782
BG070704	Pvrl3	poliovirus_receptor-related_3	1.12536	0	3.44782
AF358728	Zfp353	zinc_finger_protein_353	0	0	3.44782
AW547438	Zfp407	zinc_finger_protein_407	2.30845	6.11579	3.44127
AJ245857	Car9	carbonic_anhydrase_9	8.76124	3.56125	3.25876
BB826401	Kctd11	potassium_channel_tetramerisation_domain_containing_11	0.792486	0	2.90522
BB522781	Ints6	integrator_complex_subunit_6	7.3426	1.94847	2.87792
NM_133217	Bco2	beta-carotene_oxygenase_2	3.75925	2.69568	2.84385
AV329840	---	---	8.8188	1.70012	2.75195
BE626145	BC038331	cDNA_sequence_BC038331	0	0	2.74184
NM_009665	Amd1	S-adenosylmethionine_decarboxylase_1	3.84734	6.07897	2.68463
BG066582	---	---	1.81035	0	2.62824
BE285634	Il1rap	interleukin_1_receptor_accessory_protein	3.16062	3.22444	2.61044
NM_025770	Atg10	autophagy-related_10_(yeast)	0	3.85677	2.43005
C77287	Hsp90aa1	heat_shock_protein_90,_alpha_(cytosolic),_class_A_member_1	0.00617197	9.74385	2.42251
AK016773	Rbbp5	retinoblastoma_binding_protein_5	0	5.4298	2.29855
AK007178	Tctex1d2	Tctex1_domain_containing_2	3.02251	0	2.26773
NM_008447	Kif5a	kinesin_family_member_5A	2.30389	0.893828	2.22972
BB698413	Ncam1	neural_cell_adhesion_molecule_1	3.39909	1.12074	2.19017
NM_009804	Cat	catalase	2.7866	12.407	2.08806
NM_020010	Cyp51	cytochrome_P450,_family_51	0	0	2.04841
AV047154	---	---	3.41563	0.253764	1.85986
NM_016721	Iqgap1	IQ_motif_containing_GTPase_activating_protein_1	1.34366	1.28777	1.76484
AK008118	Prmt3	protein_arginine_N-methyltransferase_3	0.411977	0.344003	1.67261
BB425118	Fam172a	family_with_sequence_similarity_172,_member_A	9.72812	4.57321	1.5912
AK015147	Gm4022	predicted_gene_4022	0	0	1.53237
BB457668	---	---	2.18491	0.820834	1.53175
BC024684	Mapk6	mitogen-activated_protein_kinase_6	2.79682	0	1.50529
BB626220	Fut11	fucosyltransferase_11	4.43735	4.34496	1.49549
BB208422	---	---	2.31277	2.56658	1.49047
NM_026124	1110008F13Rik	RIKEN_cDNA_1110008F13_gene	0.000305057	0	1.36891
AF461135	Amot	angiomotin	0	0	1.36037
BC001981	BC001981	cDNA_sequence_BC001981	3.33115	2.13038	1.31987
AK018610	9130011J15Rik	RIKEN_cDNA_9130011J15_gene	0.800537	0	1.26747
AK005026	Reep3	receptor_accessory_protein_3	0.00324934	0	1.23113
AF065914	Il2	interleukin_2	3.31734	1.15297	1.2056
BG076361	---	---	1.47322	0.75903	1.16791
BG066982	Npr3	natriuretic_peptide_receptor_3	0.624995	1.36307	1.15207
AF401530	Cklf	chemokine-like_factor	1.12536	8656.18	1.14927
NM_010916	Nhlh1	nescient_helix_loop_helix_1	2311.48	2.17192	1.14927
AV355474	---	---	2.25071	1.08596	1.14927
NM_026034	Armc10	armadillo_repeat_containing_10	0	0	1.14927
AK018146	Pias2	protein_inhibitor_of_activated_STAT_2	0.191795	0.615019	1.12332
BB750424	A430103D13Rik	RIKEN_cDNA_A430103D13_gene	0.12504	0	1.11263
BB422130	LOC100503129_///_Ywhaq	14-3-3_protein_theta-like_///_tyrosine_3-monooxygenase/tryptophan_5-monooxygenase_activation_protein,_theta_polypeptide	1.20256	1.50716	1.10682
BG277926	Rbfox2	RNA_binding_protein,_fox-1_homolog_(C._elegans)_2	1.25903	1.2084	1.07875
BB308744	B230307C23Rik	RIKEN_cDNA_B230307C23_gene	2.56415	1.68549	1.0664
BB667304	---	---	1.65746	0.927865	1.03509
BB136803	Trps1	trichorhinophalangeal_syndrome_I_(human)	1.57665	0.000556902	1.03376
BB424434	Acly	ATP_citrate_lyase	0	0	1.03236
AI314709	D19Bwg1357e	DNA_segment,_Chr_19,_Brigham_&_Women's_Genetics_1357_expressed	Not found in negative fraction	Not found in negative fraction
AK004876	Rgl3	ral_guanine_nucleotide_dissociation_stimulator-like_3	Not found in negative fraction	Not found in negative fraction
AK008972	Golga1	golgi_autoantigen,_golgin_subfamily_a,_1	Not found in negative fraction	Not found in negative fraction
AK014875	4921511I17Rik	RIKEN_cDNA_4921511I17_gene	Not found in negative fraction	Not found in negative fraction
AK015363	4930442J19Rik	RIKEN_cDNA_4930442J19_gene	Not found in negative fraction	Not found in negative fraction
AK018153	6330409N04Rik	RIKEN_cDNA_6330409N04_gene	Not found in negative fraction	Not found in negative fraction
BB034610	Epc2	enhancer_of_polycomb_homolog_2_(Drosophila)	Not found in negative fraction	Not found in negative fraction
BB818311	Tsn	translin	Not found in negative fraction	Not found in negative fraction
BC004601	Csn3	casein_kappa	Not found in negative fraction	Not found in negative fraction
BC012229	Lrrc16a	leucine_rich_repeat_containing_16A	Not found in negative fraction	Not found in negative fraction
BC018167	Slc25a19	solute_carrier_family_25_(mitochondrial_thiamine_pyrophosphate_carrier),_member_19	Not found in negative fraction	Not found in negative fraction
BF018652	Cenpk	centromere_protein_K	Not found in negative fraction	Not found in negative fraction
BG066227	---	---	Not found in negative fraction	Not found in negative fraction
BG093687	Tmsb15b1_///_Tmsb15b2_///_Tmsb15l	thymosin_beta_15b1_///_thymosin_beta_15b2_///_thymosin_beta_15b_like	Not found in negative fraction	Not found in negative fraction
BI690018	Anln	anillin,_actin_binding_protein	Not found in negative fraction	Not found in negative fraction
C76297	Synrg	synergin,_gamma	Not found in negative fraction	Not found in negative fraction
NM_008010	Fgfr3	fibroblast_growth_factor_receptor_3	Not found in negative fraction	Not found in negative fraction
NM_008872	Plat	plasminogen_activator,_tissue	Not found in negative fraction	Not found in negative fraction
NM_011334	Clcn4-2	chloride_channel_4-2	Not found in negative fraction	Not found in negative fraction
NM_011599	Tle1	transducin-like_enhancer_of_split_1,_homolog_of_Drosophila_E(spl)	Not found in negative fraction	Not found in negative fraction
NM_020495	Slco1b2	solute_carrier_organic_anion_transporter_family,_member_1b2	Not found in negative fraction	Not found in negative fraction
NM_053132	Pcdhb7	protocadherin_beta_7	Not found in negative fraction	Not found in negative fraction
AI595744	Eny2	enhancer_of_yellow_2_homolog_(Drosophila)		Not found in negative fraction
AK014507	Ccny	cyclin_Y		Not found in negative fraction
AK016892	4933424G05Rik	RIKEN_cDNA_4933424G05_gene		Not found in negative fraction
AK018108	Klhl14	kelch-like_14_(Drosophila)		Not found in negative fraction
AK018216	Zfp60	zinc_finger_protein_60		Not found in negative fraction
AK021181	Myo1f	myosin_IF		Not found in negative fraction
AV047635	Gm13139	predicted_gene_13139		Not found in negative fraction
AV216669	Mrpl15	mitochondrial_ribosomal_protein_L15		Not found in negative fraction
AV247381	Atg14	VATG14_autophagy_related_14_homolog_(S._cerevisiae)		Not found in negative fraction
AW492270	Kif17	kinesin_family_member_17		Not found in negative fraction
AW541300	Slc25a15	solute_carrier_family_25_(mitochondrial_carrier_ornithine_transporter),_member_15		Not found in negative fraction
AW552255	---	---		Not found in negative fraction
AY047360	Cklf	chemokine-like_factor		Not found in negative fraction
BB010237	Krt39	Keratin_39		Not found in negative fraction
BB040047	AI194348	expressed_sequence_AI194348		Not found in negative fraction
BB043424	Adamts5	a_disintegrin-like_and_metallopeptidase_(reprolysin_type)_with_thrombospondin_type_1_motif,_5_(aggrecanase-2)		Not found in negative fraction
BB044174	Hnrnpr	heterogeneous_nuclear_ribonucleoprotein_R		Not found in negative fraction
BB105998	Elavl2	ELAV_(embryonic_lethal,_abnormal_vision,_Drosophila)-like_2_(Hu_antigen_B)		Not found in negative fraction
BB210294	Xpo7	exportin_7		Not found in negative fraction
BB473438	---	---		Not found in negative fraction
BB491094	Gm6860	Predicted_gene_6860		Not found in negative fraction
BB615400	Cox7b2	cytochrome_c_oxidase_subunit_VIIb2		Not found in negative fraction
BB653155	Rnf32	ring_finger_protein_32		Not found in negative fraction
BC011229	Fmo1	flavin_containing_monooxygenase_1		Not found in negative fraction
BC021314	Dlg5	discs,_large_homolog_5_(Drosophila)		Not found in negative fraction
BC026439	BC026439	cDNA_sequence_BC026439		Not found in negative fraction
BE693025	Crispld1	cysteine-rich_secretory_protein_LCCL_domain_containing_1		Not found in negative fraction
BG075139	Mtap	methylthioadenosine_phosphorylase		Not found in negative fraction
BI499987	---	---		Not found in negative fraction
BM242524	Spty2d1	SPT2,_Suppressor_of_Ty,_domain_containing_1_(S._cerevisiae)		Not found in negative fraction
BM247465	E2f8	E2F_transcription_factor_8		Not found in negative fraction
NM_007959	Etv2	ets_variant_gene_2		Not found in negative fraction
NM_009350	Adad1	adenosine_deaminase_domain_containing_1_(testis_specific)		Not found in negative fraction
NM_010062	Dnase2a	deoxyribonuclease_II_alpha		Not found in negative fraction
NM_013903	Mmp20	matrix_metallopeptidase_20_(enamelysin)		Not found in negative fraction
NM_020267	Trim44	tripartite_motif-containing_44		Not found in negative fraction
NM_133792	Pla2g15	phospholipase_A2,_group_XV		Not found in negative fraction
NM_134122	Nrm	nurim_(nuclear_envelope_membrane_protein)		Not found in negative fraction
T25656	---	---		Not found in negative fraction
X98096	Zfp148	zinc_finger_protein_148		Not found in negative fraction
BG068340	---	---	13.7275	44.5871	0.00949814
BG081925	---	---	0	32.3501	0.0100814
AV291265	Sh3bgrl2	SH3_domain_binding_glutamic_acid-rich_protein_like_2	0	27.4102	0
NM_026405	Rab32	RAB32,_member_RAS_oncogene_family	0	13.2988	0
BC028829	Timd2	T-cell_immunoglobulin_and_mucin_domain_containing_2	12.3789	10.8596	0
BC008277	Ednra	endothelin_receptor_type_A	25.3726	9.87418	0
BM247370	Ppp2r5c	protein_phosphatase_2,_regulatory_subunit_B_(B56),_gamma_isoform	0	7.30361	0.33051
AA822260	---	---	3.49216	7.04502	0.950874
BG075139	Mtap	methylthioadenosine_phosphorylase	0	3.66938	0.913156
BB780781	Pldn	pallidin	0	3.46049	0.00130748
AV210477	1700003F12Rik	RIKEN_cDNA_1700003F12_gene	0.570128	3.37448	0.280537
BB765132	Colec10	collectin_sub-family_member_10	13.9426	3.36363	0
BB466294	---	---	3.11422	2.87453	0.385885
AK015795	4930515G13Rik	RIKEN_cDNA_4930515G13_gene	0	2.7149	0
NM_026348	Itgb3bp	integrin_beta_3_binding_protein_(beta3-endonexin)	0	2.71048	0
AW546127	---	---	0.20055	2.62743	0
AA985754	Eif2s2	eukaryotic_translation_initiation_factor_2,_subunit_2_(beta)	0	2.55774	0.00175999
BE979550	---	---	2.25071	2.17192	0
NM_011581	Thbs2	thrombospondin_2	6.39641	2.09881	0
AV116958	Farsb	phenylalanyl-tRNA_synthetase,_beta_subunit	0.000468313	2.03815	0.000478267
AV256955	---	---	1.41759	1.94119	0.00868196
AV027153	1700066M21Rik	RIKEN_cDNA_1700066M21_gene	0	1.92015	0.656729
AK012533	2610039C10Rik	RIKEN_cDNA_2610039C10_gene	0.00130703	1.69137	0
AF246235	Pomt2	protein-O-mannosyltransferase_2	0	1.66088	0
AK012122	1810014B01Rik	RIKEN_cDNA_1810014B01_gene	1.03524	1.56592	0.000582501
BB732135	Slc12a7	solute_carrier_family_12,_member_7	1.36074	1.56386	0.463221
NM_134251	Slc12a8	solute_carrier_family_12_(potassium/chloride_transporters),_member_8	0	1.52956	0
NM_007686	Cfi	complement_component_factor_i	0	1.50617	0.000405388
BM877552	---	---	0	1.22556	0
AI323758	Cfl2	cofilin_2,_muscle	1.80015	1.18542	0.641875
BC024514	Mapk9	mitogen-activated_protein_kinase_9	0.800097	1.15936	0.311045
AK013418	2410018L13Rik	RIKEN_cDNA_2410018L13_gene	0.628038	1.08932	0
AW412441	Hnrnpf	heterogeneous_nuclear_ribonucleoprotein_F	0	1.08773	0.230982
AV226672	Rabgap1l	RAB_GTPase_activating_protein_1-like	2.25071	1.08596	0.574637
NM_026518	Rnf146	ring_finger_protein_146	0	1.08596	0
BC014727	Wwtr1	WW_domain_containing_transcription_regulator_1	1.42386	1.07913	0.0765978
NM_010746	Ncr1	natural_cytotoxicity_triggering_receptor_1	0.966703	1.03224	0
NM_009779	C3ar1	complement_component_3a_receptor_1	0.422491	1.02763	0.663953
AA190297	Cox7c	cytochrome_c_oxidase,_subunit_VIIc	Not found in negative fraction
AA414993	AA414993	expressed_sequence_AA414993	Not found in negative fraction
AA672641	AA672641	expressed_sequence_AA672641	Not found in negative fraction
AF342896	Klrb1b	killer_cell_lectin-like_receptor_subfamily_B_member_1B	Not found in negative fraction
AI462296	Foxo1	forkhead_box_O1	Not found in negative fraction
AI481304	2900002K06Rik	RIKEN_cDNA_2900002K06_gene	Not found in negative fraction
AK004519	Sh3bgrl	SH3-binding_domain_glutamic_acid-rich_protein_like	Not found in negative fraction
AK008190	2010011I20Rik	RIKEN_cDNA_2010011I20_gene	Not found in negative fraction
AK010212	Pkia	protein_kinase_inhibitor,_alpha	Not found in negative fraction
AK014942	Catsper3	cation_channel,_sperm_associated_3	Not found in negative fraction
AK015124	4930412O13Rik	RIKEN_cDNA_4930412O13_gene	Not found in negative fraction
AK017277	Ptprg	protein_tyrosine_phosphatase,_receptor_type,_G	Not found in negative fraction
AK021273	Sdccag3	serologically_defined_colon_cancer_antigen_3	Not found in negative fraction
AU067753	Ptprd	protein_tyrosine_phosphatase,_receptor_type,_D	Not found in negative fraction
AV094989	Morf4l2	mortality_factor_4_like_2	Not found in negative fraction
AV147875	Vim	vimentin	Not found in negative fraction
AV217570	Cdk2ap1	CDK2_(cyclin-dependent_kinase_2)-associated_protein_1	Not found in negative fraction
AV223344	Fam120b	family_with_sequence_similarity_120,_member_B	Not found in negative fraction
AV255519	Vps13a	vacuolar_protein_sorting_13A_(yeast)	Not found in negative fraction
AW240611	Nup62	nucleoporin_62	Not found in negative fraction
AY039837	Ube2n	ubiquitin-conjugating_enzyme_E2N	Not found in negative fraction
BB108987	Fastkd2	FAST_kinase_domains_2	Not found in negative fraction
BB151286	Dsg1a	desmoglein_1_alpha	Not found in negative fraction
BB151477	Taok1	TAO_kinase_1	Not found in negative fraction
BB183296	---	---	Not found in negative fraction
BB222494	Tnik	TRAF2_and_NCK_interacting_kinase	Not found in negative fraction
BB232606	A630039O03Rik	RIKEN_cDNA_A630039O03_gene	Not found in negative fraction
BB243897	Kdm2a	lysine_(K)-specific_demethylase_2A	Not found in negative fraction
BB272743	Syngr1	synaptogyrin_1	Not found in negative fraction
BB307780	Ehf	ets_homologous_factor	Not found in negative fraction
BB360713	Fnip1	folliculin_interacting_protein_1	Not found in negative fraction
BB430212	Zfp280d	zinc_finger_protein_280D	Not found in negative fraction
BB513634	1110054M08Rik	RIKEN_cDNA_1110054M08_gene	Not found in negative fraction
BB528056	Pcdh20	protocadherin_20	Not found in negative fraction
BB547181	B3gnt9-ps	UDP-GlcNAc:betaGal_beta-1,3-N-acetylglucosaminyltransferase_9,_pseudogene	Not found in negative fraction
BB549174	Gm106	predicted_gene_106	Not found in negative fraction
BB631629	Ube3a	ubiquitin_protein_ligase_E3A	Not found in negative fraction
BB740432	Ccdc82	coiled-coil_domain_containing_82	Not found in negative fraction
BB769947	Zbtb37	zinc_finger_and_BTB_domain_containing_37	Not found in negative fraction
BB806780	Rusc1	RUN_and_SH3_domain_containing_1	Not found in negative fraction
BC003284	Dcaf4	DDB1_and_CUL4_associated_factor_4	Not found in negative fraction
BC006578	Pdcl	phosducin-like	Not found in negative fraction
BC011513	Myb	myeloblastosis_oncogene	Not found in negative fraction
BC016084	BC031181	cDNA_sequence_BC031181	Not found in negative fraction
BC018381	Wls	wntless_homolog_(Drosophila)	Not found in negative fraction
BC023062	Ppp2r5a	protein_phosphatase_2,_regulatory_subunit_B_(B56),_alpha_isoform	Not found in negative fraction
BC024467	Ubac2	ubiquitin_associated_domain_containing_2	Not found in negative fraction
BC026757	Hsd3b2	hydroxy-delta-5-steroid_dehydrogenase,_3_beta-_and_steroid_delta-isomerase_2	Not found in negative fraction
BE825122	Ppp3cb	protein_phosphatase_3,_catalytic_subunit,_beta_isoform	Not found in negative fraction
BE949497	BC048355	cDNA_sequence_BC048355	Not found in negative fraction
BG066527	C79744	expressed_sequence_C79744	Not found in negative fraction
BG518810	Nt5c3	5'-nucleotidase,_cytosolic_III	Not found in negative fraction
BG867337	Ccl28	chemokine_(C-C_motif)_ligand_28	Not found in negative fraction
BI649218	Cpsf2	cleavage_and_polyadenylation_specific_factor_2	Not found in negative fraction
BM230211	Zfp955a	zinc_finger_protein_955A	Not found in negative fraction
BM233251	Wdfy1	WD_repeat_and_FYVE_domain_containing_1	Not found in negative fraction
BM237456	Fam120c	family_with_sequence_similarity_120,_member_C	Not found in negative fraction
BM942477	---	---	Not found in negative fraction
C77390	Xbp1	X-box_binding_protein_1	Not found in negative fraction
C78858	2610020H08Rik	RIKEN_cDNA_2610020H08_gene	Not found in negative fraction
C80158	Exosc8	exosome_component_8	Not found in negative fraction
NM_020031	Pfdn5	prefoldin_5	Not found in negative fraction
NM_021377	Sorcs1	VPS10_domain_receptor_protein_SORCS_1	Not found in negative fraction
NM_027562	Clec2g	C-type_lectin_domain_family_2,_member_g	Not found in negative fraction
NM_138648	Olr1	oxidized_low_density_lipoprotein_(lectin-like)_receptor_1	Not found in negative fraction
NM_138954	Rfpl4	ret_finger_protein-like_4	Not found in negative fraction
U03487	Epb4.2	erythrocyte_protein_band_4.2	Not found in negative fraction
BB077436	Eif2ak1	eukaryotic_translation_initiation_factor_2_alpha_kinase_1	1715.04	0	0
AK018202	Neat1	nuclear_paraspeckle_assembly_transcript_1_(non-protein_coding)	1498.97	0	0
BC023187	Cdc27	cell_division_cycle_27_homolog_(S._cerevisiae)	223.796	0	0
BB379386	2310061I04Rik	RIKEN_cDNA_2310061I04_gene	156.816	0	0
BB481932	Pcdhb11	Protocadherin_beta_11	12.8257	0	0
BB251113	---	---	6.57256	0	0
BB321110	---	---	4.4264	0	0.614911
BB796715	---	---	3.78542	0	0
AW495537	Msl1	male-specific_lethal_1_homolog_(Drosophila)	3.61319	0	0
AW556344	Eea1	early_endosome_antigen_1	3.37607	0.180993	0
AK020190	7630403G23Rik	RIKEN_cDNA_7630403G23_gene	3.37607	0	0
AU043222	---	---	3.08979	0.205761	0
AF403041	Asb13	ankyrin_repeat_and_SOCS_box-containing_13	3.08758	0	0
AK015889	4930524N10Rik	RIKEN_cDNA_4930524N10_gene	3.05418	0	0
BB807002	2900092D14Rik	RIKEN_cDNA_2900092D14_gene	2.69431	0.000389512	0
BB433054	---	---	2.07669	0.686903	0
BE553267	Ddx19b	DEAD_(Asp-Glu-Ala-Asp)_box_polypeptide_19b	1.86607	0	0
BB524769	5730406G12Rik	RIKEN_cDNA_5730406G12_gene	1.85412	0	0
BB359521	Figf	c-fos_induced_growth_factor	1.77026	0.59492	0.395127
BB809808	Il17d	interleukin_17D	1.71006	0	0
U58862	Lepr	leptin_receptor	1.68803	0	0
BE988299	Arhgap23	Rho_GTPase_activating_protein_23	1.67345	0	0
BG068923	---	---	1.64307	0	0.000927583
AK018443	Ube3a	ubiquitin_protein_ligase_E3A	1.36724	0	0
BC002316	Gng5	guanine_nucleotide_binding_protein_(G_protein),_gamma_5	1.30252	0.538762	0
NM_009215	Sst	somatostatin	1.28612	0	0.328364
AK015145	Dimt1	DIM1_dimethyladenosine_transferase_1-like_(S._cerevisiae)	1.2086	0	0
AK011714	Dcaf7	DDB1_and_CUL4_associated_factor_7	1.15379	0	0
AK010940	2510009E07Rik	RIKEN_cDNA_2510009E07_gene	1.12536	0	0
BC018344	Cyp2d13	cytochrome_P450,_family_2,_subfamily_d,_polypeptide_13	1.12536	0	0
BC019449	Gatad1	GATA_zinc_finger_domain_containing_1	1.05727	0.154825	0.00133714
BC004015	Gm4076_///_ND5	predicted_gene_4076_///_NADH_dehydrogenase_subunit_5	1.04156	0.00045173	0
BB147330	Nr1d2	Nuclear_receptor_subfamily_1,_group_D,_member_2	1.01593	0.440626	0.200038
BC003975	Mlf2	myeloid_leukemia_factor_2	1.003	0.748364	0.651157
