# Supplementary material for: Srf destabilizes cellular identity by suppressing cell-type-specific gene expression programs
Source: Nat Commun. 2018 Apr 11;9:1387. doi: 10.1038/s41467-018-03748-1 (PMC5895821; doi:10.1038/s41467-018-03748-1)
Supplement: Supplementary file 5 — Supplementary Data 3(XLSX 64 kb) [file 41467_2018_3748_MOESM5_ESM.xlsx]

## Sheet: Data S3_overlapped shRNAs
Supplementary Data 3. Overlapped shRNA targets among the screenings of MEFs, NPCs and hepatoblasts
MEF, Yang 20143			NPC (1st) & Hep (positive)		NPC (1st) & MEF		Hep (positive) & MEF		NPC (1st) & Hep (positive) & MEF		NPC (2nd) & Hep (high)		NPC (2nd) & MEF		Hep (high positive) & MEF
Gene symbol	Gene name		Gene symbol		Gene symbol		Gene symbol		Gene symbol		Gene symbol		Gene symbol		Gene symbol
Tsnax	translin-associated factor X		Amd1		Amd1		Amd1		Amd1		Hsd17b12		Vsig1		Riok3
Syt4	synaptotagmin IV		Ccr2		Ccr2		Catsper3		Ccr2		Krtap5-5		Chl1		Trps1
Slc50a1	solute carrier family 50 (sugar transporter), member 1		E2f8		E2f8		Ccny		E2f8		Apcdd1		Dlgap1		Ccr2
Abcg1	ATP-binding cassette, sub-family G (WHITE), member 1		Il1rap		Il1rap		Ccr2		Il1rap		Ptdss2				Itga4
Atp11c	ATPase, class VI, type 11C		Pvrl3		Pvrl3		Cdc27		Pvrl3		Pklr				Galnt10
Sv2b	synaptic vesicle glycoprotein 2B		Trps1		Trps1		Dctn5		Trps1		Ube2d3				Il1rap
Panx1	pannexin 1		1700066M21Rik		Abcc4		E2f8								Hnf4g
Pigr	polymeric immunoglobulin receptor		1810030N24Rik		Abcc9		Galnt10								Tusc2
Slc25a36	solute carrier family 25 (pyrimidine nucleotide carrier ), member 36		2410018L13Rik		Aida		Hnf4g								Dctn5
Slc35d2	solute carrier family 35, member D2		2610039C10Rik		Akap1		Il1rap								Amd1
Gja3	gap junction protein, alpha 3, 46kDa		4933424G05Rik		Ano3		Itga4								Pvrl3
Slc26a5	solute carrier family 26, member 5 (prestin)		6330409N04Rik		Anxa11		Mrpl15								Zbtb20
Tfrc	transferrin receptor (p90, CD71)		8430410K20Rik		Ar		Pvrl3
Slc25a21	solute carrier family 25 (mitochondrial oxoadipate carrier), member 21		AI194348		Bcl2l12		Riok3
Npc1l1	NPC1-like 1		Apcdd1		Casp14		Trps1
Ap2a1	adaptor-related protein complex 2, alpha 1 subunit		BB364131		Casp8ap2		Tusc2
Slc10a1	solute carrier family 10 (sodium/bile acid cotransporter family), member 1		BC001981		Ccdc85a		Zbtb20
Slc39a1	solute carrier family 39 (zinc transporter), member 1		BG066582		Cckbr
Tmed1	transmembrane emp24 protein transport domain containing 1		BG075390		Ccng1
Abcc4	ATP-binding cassette, sub-family C (CFTR/MRP), member 4		BM942477		Cct4
Tomm22	translocase of outer mitochondrial membrane 22 homolog (yeast)		Calcrl		Cdc14a
Slc12a2	solute carrier family 12 (sodium/potassium/chloride transporters), member 2		Camta2		Chl1
Steap2	STEAP family member 2, metalloreductase		Cdk2ap1		Cideb
Fabp7	fatty acid binding protein 7, brain		Cenpk		Clcn6
Aqp7	aquaporin 7		Cfl2		Clec1a
Smc2	structural maintenance of chromosomes 2		Cklf		Col3a1
Gjb3	gap junction protein, beta 3, 31kDa		Cpsf2		Copa
Clec1a	C-type lectin domain family 1, member A		Crisp4		Cyp46a1
Il1rap	interleukin 1 receptor accessory protein		Crispld1		Dclre1c
Chrna7	cholinergic receptor, nicotinic, alpha 7 (neuronal)		Cstf2t		Dlgap1
Il13ra2	interleukin 13 receptor, alpha 2		Cyp51		Eapp
Slamf1	signaling lymphocytic activation molecule family member 1		Dcaf4		Eef1e1
Cd3g	CD3g molecule, gamma (CD3-TCR complex)		Dimt1		Enpp5
Igf1r	insulin-like growth factor 1 receptor		Dppa2		Fgd6
Il17rc	interleukin 17 receptor C		Dpysl3		Fmo2
Il23r	interleukin 23 receptor		Dsg1a		Foxn2
Ptch1	patched 1		Edil3		Foxn3
Mrpl32	mitochondrial ribosomal protein L32		Eif2s2		Frk
Eif4g2	eukaryotic translation initiation factor 4 gamma, 2		Elavl2		Gba2
Eif5a2	eukaryotic translation initiation factor 5A2		Fgfr3		Harbi1
Tmf1	TATA element modulatory factor 1		Gas6		Heatr1
Taf12	TAF12 RNA polymerase II, TATA box binding protein (TBP)-associated factor		Gm13139		Hmgb1
Ezh2	enhancer of zeste homolog 2 (Drosophila)		Gm2a		Hs2st1
Gtf2f2	general transcription factor IIF, polypeptide 2, 30kDa		Hsd17b12		Il17rc
Prop1	PROP paired-like homeobox 1		Hsp90aa1		Lcn3
Zeb2	zinc finger E-box binding homeobox 2		Il17d		Lcn4
Kdm4a	lysine (K)-specific demethylase 4A		Ints6		Lrrc8a
Hmgb1	high mobility group box 1		Kif5a		Mex3b
Mef2c	myocyte enhancer factor 2C		Klrb1b		Mif
Hnf4g	hepatocyte nuclear factor 4, gamma		Krtap5-5		Mmrn2
Nobox	NOBOX oogenesis homeobox		LOC100503129_///_Ywhaq		Mpo
Meox1	mesenchyme homeobox 1		Lhx9		Mrpl51
Uri1	URI1, prefoldin-like chaperone		Luc7l3		Mtmr3
Trank1	tetratricopeptide repeat and ankyrin repeat containing 1		Mapk6		Nedd9
Sox5	SRY (sex determining region Y)-box 5		Mapk9		Npat
Ccnt1	cyclin T1		Mipol1		Panx1
Trps1	trichorhinophalangeal syndrome I		Morf4l2		Pcp2
Taf7	TAF7 RNA polymerase II, TATA box binding protein (TBP)-associated factor, 55kDa		Mtap7		Phlda2
Dmbx1	diencephalon/mesencephalon homeobox 1		Ncam1		Polr2a
Obox6 (includes others)	oocyte specific homeobox 6		Pcdhb7		Ppp2r3c
Med21	mediator complex subunit 21		Pde1c		Ppt1
Foxa2	forkhead box A2		Pfdn5		Psma1
Gsc	goosecoid homeobox		Pklr		Ptgr2
Hivep2	human immunodeficiency virus type I enhancer binding protein 2		Plat		Pus7l
Hoxb8	homeobox B8		Pldn		Rab5c
Hopx	HOP homeobox		Ppp3cb		Rasef
Psmd9	proteasome (prosome, macropain) 26S subunit, non-ATPase, 9		Prrx1		Rbm25
Ncoa2	nuclear receptor coactivator 2		Ptdss2		Rcor2
Asb4	ankyrin repeat and SOCS box containing 4		Ptprg		Reln
Klf5	Kruppel-like factor 5 (intestinal)		Rabgap1l		Sbno1
Casp8ap2	caspase 8 associated protein 2		Rbbp5		Sec61a1
Cdkn3	cyclin-dependent kinase inhibitor 3		Rbm26		Slc25a17
Ptprn	protein tyrosine phosphatase, receptor type, N		Reep3		Smc2
Ssu72	SSU72 RNA polymerase II CTD phosphatase homolog (S. cerevisiae)		Rhpn2		Sox6
Cdc14a	CDC14 cell division cycle 14 homolog A (S. cerevisiae)		Rusc1		Specc1
Ssh3	slingshot homolog 3 (Drosophila)		Slc12a8		Ssh1
Ppapdc1a	phosphatidic acid phosphatase type 2 domain containing 1A		Slc25a15		Sv2b
Dusp27	dual specificity phosphatase 27 (putative)		Srp54a_///_Srp54b		Syt4
Ppp4c	protein phosphatase 4, catalytic subunit		Srpk2		Tmem38b
Dusp21	dual specificity phosphatase 21		T25656		Tox
Ssh1	slingshot homolog 1 (Drosophila)		Terf2		Ube2b
Ppp1cc	protein phosphatase 1, catalytic subunit, gamma isozyme		Trh		Ubfd1
Ptprk	protein tyrosine phosphatase, receptor type, K		Tspyl1		Uchl5
Usp24	ubiquitin specific peptidase 24		Ube2d3		Upk1b
Psma1	proteasome (prosome, macropain) subunit, alpha type, 1		Ube2n		Vps37a
Dpp7	dipeptidyl-peptidase 7		Ube3a		Vsig1
Usp40	ubiquitin specific peptidase 40		Xbp1		Wbp11
Ecel1	endothelin converting enzyme-like 1		Zfp280d		Wdr33
Klk3	kallikrein-related peptidase 3		Zfp353		Wee1
Pigk	phosphatidylinositol glycan anchor biosynthesis, class K		Zfp955a		Ywhaz
Troap	trophinin associated protein		Znrf3
Spag5	sperm associated antigen 5
Adamts12	ADAM metallopeptidase with thrombospondin type 1 motif, 12
Adam7	ADAM metallopeptidase domain 7
Rnf130	ring finger protein 130
Usp33	ubiquitin specific peptidase 33
Xpnpep2	X-prolyl aminopeptidase (aminopeptidase P) 2, membrane-bound
Psmc2	proteasome (prosome, macropain) 26S subunit, ATPase, 2
Bap1	BRCA1 associated protein-1 (ubiquitin carboxy-terminal hydrolase)
Ism1	isthmin 1 homolog (zebrafish)
A930024n18Rik	RIKEN cDNA A930024N18 gene
2900092d14Rik	RIKEN cDNA 2900092D14 gene
1700016d06Rik	RIKEN cDNA 1700016D06 gene
5031425e22Rik	RIKEN cDNA 5031425E22 gene
Ai182371	expressed sequence AI182371
Speer5-ps1	spermatogenesis associated glutamate (E)-rich protein 5, pseudogene 1
Gm16440 (includes others)	predicted gene 16440
Spink5	serine peptidase inhibitor, Kazal type 5
Rbfox1	RNA binding protein, fox-1 homolog (C. elegans) 1
Paqr8	progestin and adipoQ receptor family member VIII
Krt18	keratin 18
Tle3	transducin-like enhancer of split 3 (E(sp1) homolog, Drosophila)
Eps8l3	EPS8-like 3
Pkhd1	polycystic kidney and hepatic disease 1 (autosomal recessive)
Bcl2l12	BCL2-like 12 (proline rich)
Kdm6b	lysine (K)-specific demethylase 6B
A630034i12Rik	RIKEN cDNA A630034I12 gene
C230029f24Rik	RIKEN cDNA C230029F24 gene
Syncrip	synaptotagmin binding, cytoplasmic RNA interacting protein
Arhgap11a	Rho GTPase activating protein 11A
Cnn1	calponin 1, basic, smooth muscle
Rassf10	Ras association (RalGDS/AF-6) domain family (N-terminal) member 10
Krt76	keratin 76
Skint9	selection and upkeep of intraepithelial T cells 9
Vps37a	vacuolar protein sorting 37 homolog A (S. cerevisiae)
Errfi1	ERBB receptor feedback inhibitor 1
Nbeal1	neurobeachin-like 1
Dennd2a	DENN/MADD domain containing 2A
Cnot1	CCR4-NOT transcription complex, subunit 1
Fam82a2	family with sequence similarity 82, member A2
Sprr4	small proline-rich protein 4
Adcyap1	adenylate cyclase activating polypeptide 1 (pituitary)
Gm5102	predicted gene 5102
Lix1l	Lix1 homolog (mouse)-like
Pcdhb4	protocadherin beta 4
Bc002163	NADH dehydrogenase Fe-S protein 5 pseudogene
Xab2	XPA binding protein 2
Fanci	Fanconi anemia, complementation group I
A930024e05Rik	RIKEN cDNA A930024E05 gene
Fam154a	family with sequence similarity 154, member A
Hist1h2bn	histone cluster 1, H2bn
Igfn1	immunoglobulin-like and fibronectin type III domain containing 1
Tra2a	transformer 2 alpha homolog (Drosophila)
Serf1a/serf1b	small EDRK-rich factor 1A (telomeric)
Timp2	TIMP metallopeptidase inhibitor 2
Cldn13	claudin 13
Dctn5	dynactin 5 (p25)
Enam	enamelin
Tmc2	transmembrane channel-like 2
Cdc27	cell division cycle 27 homolog (S. cerevisiae)
Gm5105	predicted gene 5105
Klhdc1	kelch domain containing 1
4932443i19Rik	RIKEN cDNA 4932443I19 gene
Mlec	malectin
1700018a04Rik	RIKEN cDNA 1700018A04 gene
Cldn15	claudin 15
Cst12	cystatin 12
C11orf57	chromosome 11 open reading frame 57
Tex28	testis expressed 28
Abi2	abl-interactor 2
Mageb3	melanoma antigen family B, 3
Nbeal2	neurobeachin-like 2
6530415h11Rik	RIKEN cDNA 6530415H11 gene
Adamtsl5	ADAMTS-like 5
Zc3h6	zinc finger CCCH-type containing 6
Nxph4	neurexophilin 4
Mmrn2	multimerin 2
Mthfsd	methenyltetrahydrofolate synthetase domain containing
Znf41	zinc finger protein 41
A630001o12Rik	RIKEN cDNA A630001O12 gene
Orc1	origin recognition complex, subunit 1
Ddb1	damage-specific DNA binding protein 1, 127kDa
Phf14	PHD finger protein 14
Lman1	lectin, mannose-binding, 1
A130014a01Rik	RIKEN cDNA A130014A01 gene
Arrdc4	arrestin domain containing 4
Lpcat3	lysophosphatidylcholine acyltransferase 3
1700027j07Rik	RIKEN cDNA 1700027J07 gene
Bc051070	cDNA sequence BC051070
Cc2d2a	coiled-coil and C2 domain containing 2A
Esco2	establishment of cohesion 1 homolog 2 (S. cerevisiae)
4921509j17Rik	RIKEN cDNA 4921509J17 gene
Ankrd37	ankyrin repeat domain 37
Otud4	OTU domain containing 4
Znf710	zinc finger protein 710
Nmral1	NmrA-like family domain containing 1
Shb	Src homology 2 domain containing adaptor protein B
Btbd3	BTB (POZ) domain containing 3
Ptchd4	patched domain containing 4
Nasp	nuclear autoantigenic sperm protein (histone-binding)
Cdr2l	cerebellar degeneration-related protein 2-like
Ltbp3	latent transforming growth factor beta binding protein 3
Pvrl3	poliovirus receptor-related 3
Rnpc3	RNA-binding region (RNP1, RRM) containing 3
Tbc1d5	TBC1 domain family, member 5
Unkl	unkempt homolog (Drosophila)-like
9130024f11Rik	RIKEN cDNA 9130024F11 gene
A430028g04Rik	RIKEN cDNA A430028G04 gene
Gtsf1	gametocyte specific factor 1
Pdcl3	phosducin-like 3
Sp110	SP110 nuclear body protein
4931407j08Rik	RIKEN cDNA 4931407J08 gene
Bc106179	cDNA sequence BC106179
Ms4a13	membrane-spanning 4-domains, subfamily A, member 13
A530013c23Rik	RIKEN cDNA A530013C23 gene
Crnkl1	crooked neck pre-mRNA splicing factor-like 1 (Drosophila)
Dok4	docking protein 4
Dync2li1	dynein, cytoplasmic 2, light intermediate chain 1
Per2	period circadian clock 2
Wdr60	WD repeat domain 60
C12orf68	chromosome 12 open reading frame 68
Mlph	melanophilin
Nlrp4g	NLR family, pyrin domain containing 4G
Palm2	paralemmin 2
Pcdhb2	protocadherin beta 2
Sash3	SAM and SH3 domain containing 3
Sel1l2	sel-1 suppressor of lin-12-like 2 (C. elegans)
Tmem140	transmembrane protein 140
Ai662270	expressed sequence AI662270
Bend6	BEN domain containing 6
Evpl	envoplakin
Fgd6	FYVE, RhoGEF and PH domain containing 6
Gm16010	predicted gene 16010
Selt	selenoprotein T
Thap11	THAP domain containing 11
Trim67	tripartite motif containing 67
Wdr95	WD40 repeat domain 95
Vmn2r1	vomeronasal 2, receptor 1
D430018e03Rik	RIKEN cDNA D430018E03 gene
Rad51ap1	RAD51 associated protein 1
Bc030500	cDNA sequence BC030500
C5orf49	chromosome 5 open reading frame 49
D130079a08Rik	RIKEN cDNA D130079A08 gene
Gm9837	predicted gene 9837
Rbm33	RNA binding motif protein 33
Fras1	Fraser syndrome 1
Znf526	zinc finger protein 526
4930479m11Rik	RIKEN cDNA 4930479M11 gene
Cdh12	cadherin 12, type 2 (N-cadherin 2)
Cideb	cell death-inducing DFFA-like effector b
Gm14743 (includes others)	predicted gene 14743
Kiaa0020	KIAA0020
Rbm25	RNA binding motif protein 25
4933434m16Rik	RIKEN cDNA 4933434M16 gene
Cdh24	cadherin 24, type 2
Clptm1	cleft lip and palate associated transmembrane protein 1
Fam132b	family with sequence similarity 132, member B
Pldi	polymorphic derived intron containing
Rft1	RFT1 homolog (S. cerevisiae)
Igfbp4	insulin-like growth factor binding protein 4
Nudt13	nudix (nucleoside diphosphate linked moiety X)-type motif 13
Plek	pleckstrin
Baiap2l1	BAI1-associated protein 2-like 1
Micall2	MICAL-like 2
Zfp932 (includes others)	zinc finger protein 932
Ccdc134	coiled-coil domain containing 134
Ctnnbl1	catenin, beta like 1
Prdm5	PR domain containing 5
Pvalb	parvalbumin
Defb2	defensin beta 2
Fitm1	fat storage-inducing transmembrane protein 1
Hspa12a	heat shock 70kDa protein 12A
Rbm46	RNA binding motif protein 46
Spink6	serine peptidase inhibitor, Kazal type 6
Tmem120b	transmembrane protein 120B
Tmem35	transmembrane protein 35
Col28a1	collagen, type XXVIII, alpha 1
Sbp/sbpl	spermine binding protein
B830007d08Rik	RIKEN cDNA B830007D08 gene
Cdh20	cadherin 20, type 2
Zfp295	zinc finger protein 295
Igfbp3	insulin-like growth factor binding protein 3
Mfsd4	major facilitator superfamily domain containing 4
Olfml2b	olfactomedin-like 2B
Ptprq	protein tyrosine phosphatase, receptor type, Q
Bc053393	cDNA sequence BC053393
Glt6d1	glycosyltransferase 6 domain containing 1
Zbtb10	zinc finger and BTB domain containing 10
Armc3	armadillo repeat containing 3
B930095g15Rik	RIKEN cDNA B930095G15 gene
C87414 (includes others)	expressed sequence C87414
Calm1 (includes others)	calmodulin 1
Col18a1	collagen, type XVIII, alpha 1
Mrps28	mitochondrial ribosomal protein S28
Cabyr	calcium binding tyrosine-(Y)-phosphorylation regulated
Hmgb3	high mobility group box 3
Kiaa1432	KIAA1432
Noc3l	nucleolar complex associated 3 homolog (S. cerevisiae)
Pcp2	Purkinje cell protein 2
Tspan9	tetraspanin 9
2610305d13Rik (includes others)	RIKEN cDNA 2610305D13 gene
Ai314278	expressed sequence AI314278
C9orf40	chromosome 9 open reading frame 40
Coro2a	coronin, actin binding protein, 2A
Dsg1c	desmoglein 1 gamma
Ect2	epithelial cell transforming sequence 2 oncogene
Glmn	glomulin, FKBP associated protein
Gm7133 (includes others)	predicted gene 7133
Grxcr2	glutaredoxin, cysteine rich 2
Rfc4	replication factor C (activator 1) 4, 37kDa
Slx4	SLX4 structure-specific endonuclease subunit homolog (S. cerevisiae)
Znf16	zinc finger protein 16
1700008k24Rik	RIKEN cDNA 1700008K24 gene
C2cd2	C2 calcium-dependent domain containing 2
Fhl1	four and a half LIM domains 1
Ptchd1	patched domain containing 1
Rpf1	ribosome production factor 1 homolog (S. cerevisiae)
Siglech	sialic acid binding Ig-like lectin H
Tomm20l	translocase of outer mitochondrial membrane 20 homolog (yeast)-like
1700061a03Rik	RIKEN cDNA 1700061A03 gene
C230013l11Rik	RIKEN cDNA C230013L11 gene
Golim4	golgi integral membrane protein 4
Kif15	kinesin family member 15
Rsrc2	arginine/serine-rich coiled-coil 2
Scaf4	SR-related CTD-associated factor 4
Vwc2l	von Willebrand factor C domain containing protein 2-like
Zswim3	zinc finger, SWIM-type containing 3
1700007k09Rik	RIKEN cDNA 1700007K09 gene
Fam192a	family with sequence similarity 192, member A
Nr2e1	nuclear receptor subfamily 2, group E, member 1
Spag9	sperm associated antigen 9
Znf469	zinc finger protein 469
Alpk3	alpha-kinase 3
Aatk	apoptosis-associated tyrosine kinase
Fxn	frataxin
Pi4k2a	phosphatidylinositol 4-kinase type 2 alpha
Acvr1b	activin A receptor, type IB
Efna4	ephrin-A4
Tbck	TBC1 domain containing kinase
Bub1	budding uninhibited by benzimidazoles 1 homolog (yeast)
Irak2	interleukin-1 receptor-associated kinase 2
Frk	fyn-related kinase
Phkb	phosphorylase kinase, beta
Grid1	glutamate receptor, ionotropic, delta 1
Kcnip4	Kv channel interacting protein 4
Gria3	glutamate receptor, ionotropic, AMPA 3
Trpc3	transient receptor potential cation channel, subfamily C, member 3
Tmem38b	transmembrane protein 38B
P2rx6	purinergic receptor P2X, ligand-gated ion channel, 6
Glra1	glycine receptor, alpha 1
Fgf23	fibroblast growth factor 23
Bmp3	bone morphogenetic protein 3
Vmn1r81	vomeronasal 1 receptor 81
Olfr1271/olfr142	olfactory receptor 1271
Tm2d1	TM2 domain containing 1
Adrb3	adrenoceptor beta 3
Or4n5	olfactory receptor, family 4, subfamily N, member 5
Olfr1080 (includes others)	olfactory receptor 1082
Olfr1220	olfactory receptor 1220
Opn1sw	opsin 1 (cone pigments), short-wave-sensitive
Olfr1120	olfactory receptor 1120
Oprk1	opioid receptor, kappa 1
Vmn1r20/vmn1r27	vomeronasal 1 receptor 27
Vmn1r234	vomeronasal 1 receptor 234
Ghrhr	growth hormone releasing hormone receptor
Or11a1	olfactory receptor, family 11, subfamily A, member 1
Tshr	thyroid stimulating hormone receptor
Olfr959	olfactory receptor 959
Ccr5	chemokine (C-C motif) receptor 5 (gene/pseudogene)
Ccr2	chemokine (C-C motif) receptor 2
Olfr251/olfr898	olfactory receptor 898
Olfr672	olfactory receptor 672
Olfr887	olfactory receptor 887
Adora2b	adenosine A2b receptor
Gpr77	G protein-coupled receptor 77
Olfr1302	olfactory receptor 1302
Gpr61	G protein-coupled receptor 61
Olfr262	olfactory receptor 262
Htr2a	5-hydroxytryptamine (serotonin) receptor 2A, G protein-coupled
Olfr1230	olfactory receptor 1230
Or6c68	olfactory receptor, family 6, subfamily C, member 68
Olfr1256	olfactory receptor 1256
Vmn1r188 (includes others)	vomeronasal 1 receptor 217
Olfr1242	olfactory receptor 1242
Olfr951/olfr954	olfactory receptor 954
Gprc5b	G protein-coupled receptor, family C, group 5, member B
Olfr116	olfactory receptor 116
Olfr38	olfactory receptor 38
Or14c36	olfactory receptor, family 14, subfamily C, member 36
Olfr1364	olfactory receptor 1364
Or11h6	olfactory receptor, family 11, subfamily H, member 6
Olfr1301	olfactory receptor 1301
Or7g2	olfactory receptor, family 7, subfamily G, member 2
Fbxo4	F-box protein 4
Gdpd3	glycerophosphodiester phosphodiesterase domain containing 3
Pycrl	pyrroline-5-carboxylate reductase-like
Dis3l	DIS3 mitotic control homolog (S. cerevisiae)-like
Anapc10	anaphase promoting complex subunit 10
Idh3b	isocitrate dehydrogenase 3 (NAD+) beta
Hs6st1	heparan sulfate 6-O-sulfotransferase 1
Fut2	fucosyltransferase 2 (secretor status included)
Rpp40	ribonuclease P/MRP 40kDa subunit
Mgrn1	mahogunin ring finger 1, E3 ubiquitin protein ligase
Gsta4	glutathione S-transferase, alpha 4
Rad17	RAD17 homolog (S. pombe)
Srm	spermidine synthase
Rdh1 (includes others)	retinol dehydrogenase 1 (all trans)
Aass	aminoadipate-semialdehyde synthase
Nav1	neuron navigator 1
Rnf144b	ring finger protein 144B
Pla2g12b	phospholipase A2, group XIIB
Ang2 (includes others)	angiogenin, ribonuclease A family, member 2
Dhodh	dihydroorotate dehydrogenase (quinone)
Trmt61a	tRNA methyltransferase 61 homolog A (S. cerevisiae)
Ube2b	ubiquitin-conjugating enzyme E2B
Idh1	isocitrate dehydrogenase 1 (NADP+), soluble
Ctps1	CTP synthase 1
Fads2	fatty acid desaturase 2
Kdm1a	lysine (K)-specific demethylase 1A
Ndufb5	NADH dehydrogenase (ubiquinone) 1 beta subcomplex, 5, 16kDa
Nit1	nitrilase 1
Aldh5a1	aldehyde dehydrogenase 5 family, member A1
Cyp8b1	cytochrome P450, family 8, subfamily B, polypeptide 1
Ndufv3	NADH dehydrogenase (ubiquinone) flavoprotein 3, 10kDa
Uqcrb	ubiquinol-cytochrome c reductase binding protein
Aadat	aminoadipate aminotransferase
Hmgcs2	3-hydroxy-3-methylglutaryl-CoA synthase 2 (mitochondrial)
Nudt7	nudix (nucleoside diphosphate linked moiety X)-type motif 7
Tkt	transketolase
Nat8l	N-acetyltransferase 8-like (GCN5-related, putative)
Ptbp1	polypyrimidine tract binding protein 1
Ywhaz	tyrosine 3-monooxygenase/tryptophan 5-monooxygenase activation protein, zeta polypeptide
Msh3	mutS homolog 3 (E. coli)
Art4	ADP-ribosyltransferase 4 (Dombrock blood group)
Gba2	glucosidase, beta (bile acid) 2
4933425l06Rik	RIKEN cDNA 4933425L06 gene
Casd1	CAS1 domain containing 1
Wrn	Werner syndrome
Cyp46a1	cytochrome P450, family 46, subfamily A, polypeptide 1
Dsel	dermatan sulfate epimerase-like
Polr2a	polymerase (RNA) II (DNA directed) polypeptide A, 220kDa
Npr1	natriuretic peptide receptor A/guanylate cyclase A (atrionatriuretic peptide receptor A)
Myo5a	myosin VA (heavy chain 12, myoxin)
Gna11	guanine nucleotide binding protein (G protein), alpha 11 (Gq class)
Gucy1a3	guanylate cyclase 1, soluble, alpha 3
Rabggtb	Rab geranylgeranyltransferase, beta subunit
Eci3	enoyl-Coenzyme A delta isomerase 3
Exosc9	exosome component 9
Plch2	phospholipase C, eta 2
Piga	phosphatidylinositol glycan anchor biosynthesis, class A
Hgd	homogentisate 1,2-dioxygenase
Pole2	polymerase (DNA directed), epsilon 2, accessory subunit
Rab5b	RAB5B, member RAS oncogene family
Pla2g10	phospholipase A2, group X
Setd6	SET domain containing 6
Tpst2	tyrosylprotein sulfotransferase 2
Alkbh3	alkB, alkylation repair homolog 3 (E. coli)
2810007j24Rik	RIKEN cDNA 2810007J24 gene
Ldhal6b	lactate dehydrogenase A-like 6B
Oas1d (includes others)	2'-5' oligoadenylate synthetase 1D
Adat2	adenosine deaminase, tRNA-specific 2
Chd6	chromodomain helicase DNA binding protein 6
Rab18	RAB18, member RAS oncogene family
Suox	sulfite oxidase
Fbxl7	F-box and leucine-rich repeat protein 7
Nans	N-acetylneuraminic acid synthase
A1cf	APOBEC1 complementation factor
Acacb	acetyl-CoA carboxylase beta
Dclre1c	DNA cross-link repair 1C
Gpx2	glutathione peroxidase 2 (gastrointestinal)
Poglut1	protein O-glucosyltransferase 1
Rfwd3	ring finger and WD repeat domain 3
Mpo	myeloperoxidase
Ccl21	chemokine (C-C motif) ligand 21
Il36a	interleukin 36, alpha
Cer1	cerberus 1, cysteine knot superfamily, homolog (Xenopus laevis)
Ccl27	chemokine (C-C motif) ligand 27
Il12b	interleukin 12B (natural killer cell stimulatory factor 2, cytotoxic lymphocyte maturation factor 2, p40)
Apba3	amyloid beta (A4) precursor protein-binding, family A, member 3
Sec61a1	Sec61 alpha 1 subunit (S. cerevisiae)
Lcn4	lipocalin 4
Abcb1	ATP-binding cassette, sub-family B (MDR/TAP), member 1
Slc7a6	solute carrier family 7 (amino acid transporter light chain, y+L system), member 6
Klhl2	kelch-like 2, Mayven (Drosophila)
Cog1	component of oligomeric golgi complex 1
Nup155	nucleoporin 155kDa
Mtx2	metaxin 2
Abcb10	ATP-binding cassette, sub-family B (MDR/TAP), member 10
Tnpo1	transportin 1
Wdr59	WD repeat domain 59
Slc17a6	solute carrier family 17 (sodium-dependent inorganic phosphate cotransporter), member 6
Slc25a17	solute carrier family 25 (mitochondrial carrier; peroxisomal membrane protein, 34kDa), member 17
Abcd1	ATP-binding cassette, sub-family D (ALD), member 1
Gja6	gap junction protein, alpha 6
Abcg8	ATP-binding cassette, sub-family G (WHITE), member 8
Atp5g3	ATP synthase, H+ transporting, mitochondrial Fo complex, subunit C3 (subunit 9)
Hbz	hemoglobin, zeta
Slc22a4	solute carrier family 22 (organic cation transporter), member 4
Nup50	nucleoporin 50kDa
Tmed2	transmembrane emp24 domain trafficking protein 2
Atp9b	ATPase, class II, type 9B
Copb1	coatomer protein complex, subunit beta 1
Slc36a4	solute carrier family 36 (proton/amino acid symporter), member 4
Slc5a12	solute carrier family 5 (sodium/glucose cotransporter), member 12
Slc9a8	solute carrier family 9, subfamily A (NHE8, cation proton antiporter 8), member 8
Commd1	copper metabolism (Murr1) domain containing 1
Apob	apolipoprotein B (including Ag(x) antigen)
Gfra2	GDNF family receptor alpha 2
Fcgr2a	Fc fragment of IgG, low affinity IIa, receptor (CD32)
Dmbt1	deleted in malignant brain tumors 1
Antxr2	anthrax toxin receptor 2
Il15ra	interleukin 15 receptor, alpha
Pla2r1	phospholipase A2 receptor 1, 180kDa
Cd302	CD302 molecule
Lyve1	lymphatic vessel endothelial hyaluronan receptor 1
Lrp12	low density lipoprotein receptor-related protein 12
Tnfrsf10a	tumor necrosis factor receptor superfamily, member 10a
Mrpl18	mitochondrial ribosomal protein L18
Ireb2	iron-responsive element binding protein 2
Igf2bp3	insulin-like growth factor 2 mRNA binding protein 3
Daxx	death-domain associated protein
Stat2	signal transducer and activator of transcription 2, 113kDa
Ankrd61	ankyrin repeat domain 61
Plagl2	pleiomorphic adenoma gene-like 2
Med24	mediator complex subunit 24
Rcor2	REST corepressor 2
Ncoa3	nuclear receptor coactivator 3
Ankrd22	ankyrin repeat domain 22
Cbfa2t2	core-binding factor, runt domain, alpha subunit 2; translocated to, 2
Olig1	oligodendrocyte transcription factor 1
Cmtm2a	CKLF-like MARVEL transmembrane domain containing 2A
Sox6	SRY (sex determining region Y)-box 6
Npat	nuclear protein, ataxia-telangiectasia locus
Sertad3	SERTA domain containing 3
Sox11	SRY (sex determining region Y)-box 11
Ppargc1a	peroxisome proliferator-activated receptor gamma, coactivator 1 alpha
Rfxap	regulatory factor X-associated protein
Hoxa2	homeobox A2
Dmrt2	doublesex and mab-3 related transcription factor 2
Btaf1	BTAF1 RNA polymerase II, B-TFIID transcription factor-associated, 170kDa (Mot1 homolog, S. cerevisiae)
Eed	embryonic ectoderm development
Nfxl1	nuclear transcription factor, X-box binding-like 1
Cdx2	caudal type homeobox 2
Cbl	Cbl proto-oncogene, E3 ubiquitin protein ligase
Pir	pirin (iron-binding nuclear protein)
Hexim1	hexamethylene bis-acetamide inducible 1
Inpp5b	inositol polyphosphate-5-phosphatase, 75kDa
Wbp11	WW domain binding protein 11
Lppr3	lipid phosphate phosphatase-related protein type 3
Ptprb	protein tyrosine phosphatase, receptor type, B
Eya4	eyes absent homolog 4 (Drosophila)
Ptprz1	protein tyrosine phosphatase, receptor-type, Z polypeptide 1
Inpp5a	inositol polyphosphate-5-phosphatase, 40kDa
Ppm1h	protein phosphatase, Mg2+/Mn2+ dependent, 1H
Uchl5	ubiquitin carboxyl-terminal hydrolase L5
Dpp6	dipeptidyl-peptidase 6
Tmem59	transmembrane protein 59
Pdia3	protein disulfide isomerase family A, member 3
Ctsz	cathepsin Z
Adam2	ADAM metallopeptidase domain 2
Adam23	ADAM metallopeptidase domain 23
Psma5	proteasome (prosome, macropain) subunit, alpha type, 5
Tmprss11c	transmembrane protease, serine 11c
Usp34	ubiquitin specific peptidase 34
Trhde	thyrotropin-releasing hormone degrading enzyme
Adamts14	ADAM metallopeptidase with thrombospondin type 1 motif, 14
Klk8	kallikrein-related peptidase 8
Casp14	caspase 14, apoptosis-related cysteine peptidase
Zfyve9	zinc finger, FYVE domain containing 9
Myo1a	myosin IA
Cdh18	cadherin 18, type 2
Znf239	zinc finger protein 239
A930012o16Rik	RIKEN cDNA A930012O16 gene
Mdm1	Mdm1 nuclear protein homolog (mouse)
Pi15	peptidase inhibitor 15
Klhl10	kelch-like 10 (Drosophila)
Gm9871	predicted gene 9871
Appbp2	amyloid beta precursor protein (cytoplasmic tail) binding protein 2
Zfp943	zinc finger prtoein 943
Sval3	seminal vesicle antigen-like 3
Gm4758	predicted gene 4758
Wdr13	WD repeat domain 13
Grpel1	GrpE-like 1, mitochondrial (E. coli)
Lrrc37a3 (includes others)	leucine rich repeat containing 37, member A3
Tmcc3	transmembrane and coiled-coil domain family 3
Vps8	vacuolar protein sorting 8 homolog (S. cerevisiae)
Zfp14	ZFP14 zinc finger protein
Wdr52	WD repeat domain 52
Ccdc47	coiled-coil domain containing 47
Gm4841	predicted gene 4841
2700033n17Rik	RIKEN cDNA 2700033N17 gene
Zcchc13	zinc finger, CCHC domain containing 13
R3hdm2	R3H domain containing 2
Timm8a2	translocase of inner mitochondrial membrane 8A2
Ncrna00086	non-protein coding RNA 86
Hdx	highly divergent homeobox
Setd5	SET domain containing 5
1700071k01Rik	RIKEN cDNA 1700071K01 gene
Ttc12	tetratricopeptide repeat domain 12
Topaz1	testis and ovary specific PAZ domain containing 1
Mrpl47	mitochondrial ribosomal protein L47
Tbce	tubulin folding cofactor E
Fam46a	family with sequence similarity 46, member A
Znf623	zinc finger protein 623
Med8	mediator complex subunit 8
Srbd1	S1 RNA binding domain 1
C130030j05	uncharacterized protein C130030J05
Il34	interleukin 34
Ano3	anoctamin 3
Dpcr1	diffuse panbronchiolitis critical region 1
Pin1-ps1	peptidylprolyl cis/trans isomerase, NIMA-interacting 1, pseudogene 1
Stbd1	starch binding domain 1
Wdr44	WD repeat domain 44
Cst5	cystatin D
Cd24a	CD24a antigen
6030498e09Rik	RIKEN cDNA 6030498E09 gene
Themis	thymocyte selection associated
C5orf24	chromosome 5 open reading frame 24
Rgs2	regulator of G-protein signaling 2, 24kDa
Tox	thymocyte selection-associated high mobility group box
Impact	impact RWD domain protein
Nlrp1	NLR family, pyrin domain containing 1
1700110c19Rik	RIKEN cDNA 1700110C19 gene
Zbtb20	zinc finger and BTB domain containing 20
Irak1bp1	interleukin-1 receptor-associated kinase 1 binding protein 1
Unc13b	unc-13 homolog B (C. elegans)
Ccdc86	coiled-coil domain containing 86
Kiaa1841	KIAA1841
Plxdc2	plexin domain containing 2
Wdr66	WD repeat domain 66
Txlng	taxilin gamma
Srpx	sushi-repeat containing protein, X-linked
1700061i17Rik	RIKEN cDNA 1700061I17 gene
Ccdc87	coiled-coil domain containing 87
Osbpl10	oxysterol binding protein-like 10
Tspan11	tetraspanin 11
Dcun1d4	DCN1, defective in cullin neddylation 1, domain containing 4 (S. cerevisiae)
Gm4910	predicted pseudogene 4910
Rsph6a	radial spoke head 6 homolog A (Chlamydomonas)
Tor1aip2	torsin A interacting protein 2
Krtap13-2	keratin associated protein 13-2
Spats2l	spermatogenesis associated, serine-rich 2-like
Trmt5	tRNA methyltransferase 5 homolog (S. cerevisiae)
Cnksr2	connector enhancer of kinase suppressor of Ras 2
Gcfc1	GC-rich sequence DNA-binding factor 1
Heatr1	HEAT repeat containing 1
Dock2	dedicator of cytokinesis 2
Emb	embigin
Fam167b	family with sequence similarity 167, member B
Gm4861	predicted gene 4861
Myl6	myosin, light chain 6, alkali, smooth muscle and non-muscle
Ccny	cyclin Y
Klc2	kinesin light chain 2
Mageb4	melanoma antigen family B, 4
Phospho2	phosphatase, orphan 2
C16orf87	chromosome 16 open reading frame 87
C19orf66	chromosome 19 open reading frame 66
2310002l09Rik	RIKEN cDNA 2310002L09 gene
App	amyloid beta (A4) precursor protein
1100001g20Rik	RIKEN cDNA 1100001G20 gene
Rnf222	ring finger protein 222
Gm5068	predicted gene 5068
Ints5	integrator complex subunit 5
Trim65	tripartite motif containing 65
Ccdc111	coiled-coil domain containing 111
Dnajb8	DnaJ (Hsp40) homolog, subfamily B, member 8
Iqcg	IQ motif containing G
Klhl30	kelch-like 30 (Drosophila)
Apln	apelin
Fam214a	family with sequence similarity 214, member A
Olfm4	olfactomedin 4
Afap1l2	actin filament associated protein 1-like 2
Efhc2	EF-hand domain (C-terminal) containing 2
Glt25d1	glycosyltransferase 25 domain containing 1
Samd7	sterile alpha motif domain containing 7
Clps	colipase, pancreatic
Mrps18a	mitochondrial ribosomal protein S18A
Poldip2	polymerase (DNA-directed), delta interacting protein 2
Tlcd2	TLC domain containing 2
Ankrd13c	ankyrin repeat domain 13C
Bhlhb9	basic helix-loop-helix domain containing, class B, 9
Gm10696 (includes others)	TD and POZ domain containing 3
Scamp5	secretory carrier membrane protein 5
Ccdc83	coiled-coil domain containing 83
Foxk2	forkhead box K2
Sacs	spastic ataxia of Charlevoix-Saguenay (sacsin)
1300015d01Rik	RIKEN cDNA 1300015D01 gene
6330531i01Rik	RIKEN cDNA 6330531I01 gene
9530004p13Rik	RIKEN cDNA 9530004P13 gene
Efcab3	EF-hand calcium binding domain 3
Gm12108	predicted gene 12108
Grpel2	GrpE-like 2, mitochondrial (E. coli)
Porcn	porcupine homolog (Drosophila)
4930539m17Rik	RIKEN cDNA 4930539M17 gene
Cd163l1	CD163 molecule-like 1
Frem2	FRAS1 related extracellular matrix protein 2
Wdr55	WD repeat domain 55
Adap1	ArfGAP with dual PH domains 1
Krtap7-1	keratin associated protein 7-1 (gene/pseudogene)
Ablim1	actin binding LIM protein 1
C10orf35	chromosome 10 open reading frame 35
Caps2	calcyphosine 2
Dxbay18 (includes others)	predicted pseudogene 5639
Spry3	sprouty homolog 3 (Drosophila)
Tmem9	transmembrane protein 9
Aif1l	allograft inflammatory factor 1-like
Zfp52	zinc finger protein 52
Znf862	zinc finger protein 862
Bop1	block of proliferation 1
Ccnj	cyclin J
Higd1b	HIG1 hypoxia inducible domain family, member 1B
Mob3b	MOB kinase activator 3B
Nlrp9a/nlrp9c	NLR family, pyrin domain containing 9A
Gm4832	predicted gene 4832
Shc2	SHC (Src homology 2 domain containing) transforming protein 2
Cenpe	centromere protein E, 312kDa
Nf2	neurofibromin 2 (merlin)
Tmem87a	transmembrane protein 87A
Dlec1	deleted in lung and esophageal cancer 1 isoform DLEC1-N1
Glipr1l2	GLI pathogenesis-related 1 like 2
Asip	agouti signaling protein
Fam169b	family with sequence similarity 169, member B
Mfi2	antigen p97 (melanoma associated) identified by monoclonal antibodies 133.2 and 96.5
Sgol1	shugoshin-like 1 (S. pombe)
Slc38a9	solute carrier family 38, member 9
Fancf	Fanconi anemia, complementation group F
Ngrn	neugrin, neurite outgrowth associated
Qser1	glutamine and serine rich 1
Sema4g	sema domain, immunoglobulin domain (Ig), transmembrane domain (TM) and short cytoplasmic domain, (semaphorin) 4G
Zfp874a	zinc finger protein 874a
Znf426	zinc finger protein 426
4930433i11Rik	RIKEN cDNA 4930433I11 gene
Cadps2	Ca++-dependent secretion activator 2
Cttnbp2	cortactin binding protein 2
Harbi1	harbinger transposase derived 1
Tspan5	tetraspanin 5
Xkrx	XK, Kell blood group complex subunit-related, X-linked
Acbd7	acyl-CoA binding domain containing 7
Arfip1	ADP-ribosylation factor interacting protein 1
Bpifb1	BPI fold containing family B, member 1
Dhrs7/loc690226	dehydrogenase/reductase (SDR family) member 7
Samd8	sterile alpha motif domain containing 8
Ccdc38	coiled-coil domain containing 38
Coa4	cytochrome c oxidase assembly factor 4 homolog (S. cerevisiae)
Defb106a/defb106b	defensin, beta 106A
Nexn	nexilin (F actin binding protein)
C8orf4	chromosome 8 open reading frame 4
Cldn11	claudin 11
Gm4836 (includes others)	predicted gene 4836
4930438a08Rik	RIKEN cDNA 4930438A08 gene
Ccdc171	coiled-coil domain containing 171
Cnih2	cornichon homolog 2 (Drosophila)
Eapp	E2F-associated phosphoprotein
Kbtbd3	kelch repeat and BTB (POZ) domain containing 3
Spint2	serine peptidase inhibitor, Kunitz type, 2
6430628n08Rik	RIKEN cDNA 6430628N08 gene
Ankmy1	ankyrin repeat and MYND domain containing 1
Actn1	actinin, alpha 1
Fam57b	family with sequence similarity 57, member B
Cebpz	CCAAT/enhancer binding protein (C/EBP), zeta
Igfl3	IGF-like family member 3
Krt17	keratin 17
Nanos3	nanos homolog 3 (Drosophila)
Ubfd1	ubiquitin family domain containing 1
Wdr61	WD repeat domain 61
Efcab4a	EF-hand calcium binding domain 4A
Frmd5	FERM domain containing 5
Nkx6-3	NK6 homeobox 3
Tmem26	transmembrane protein 26
C3orf20	chromosome 3 open reading frame 20
Map3k5	mitogen-activated protein kinase kinase kinase 5
4930562a09Rik	RIKEN cDNA 4930562A09 gene
Ajap1	adherens junction associated protein 1
Ccne2	cyclin E2
Chl1	cell adhesion molecule with homology to L1CAM (close homolog of L1)
Trappc1	trafficking protein particle complex 1
U90926	cDNA sequence U90926
Fam98b	family with sequence similarity 98, member B
Mcam	melanoma cell adhesion molecule
Sh3d19	SH3 domain containing 19
Yrdc	yrdC domain containing (E. coli)
Zdhhc12	zinc finger, DHHC-type containing 12
Cd99	CD99 antigen
Krt222	keratin 222
1700024p12Rik	RIKEN cDNA 1700024P12 gene
4931440l10Rik	RIKEN cDNA 4931440L10 gene
Fam48b1/loc367830	family with sequence similarity 48, member B1
Klhl31	kelch-like 31 (Drosophila)
Ncaph2	non-SMC condensin II complex, subunit H2
Oip5	Opa interacting protein 5
Slc35g2	solute carrier family 35, member G2
Smim14	small integral membrane protein 14
Tsc22d3	TSC22 domain family, member 3
4930504o13Rik	RIKEN cDNA 4930504O13 gene
Bola3	bolA homolog 3 (E. coli)
C11orf63	chromosome 11 open reading frame 63
Palmd	palmdelphin
C2orf74	chromosome 2 open reading frame 74
Plekhf2	pleckstrin homology domain containing, family F (with FYVE domain) member 2
Sprr2f	small proline-rich protein 2F
Tcp11l1	t-complex 11, testis-specific-like 1
Vsig1	V-set and immunoglobulin domain containing 1
Zc3h14	zinc finger CCCH-type containing 14
Pfkl	phosphofructokinase, liver
Ccnk	cyclin K
Uck2	uridine-cytidine kinase 2
Csnk2b	casein kinase 2, beta polypeptide
Mast1	microtubule associated serine/threonine kinase 1
Srp72	signal recognition particle 72kDa
Tyk2	tyrosine kinase 2
Ak3	adenylate kinase 3
Prkaca	protein kinase, cAMP-dependent, catalytic, alpha
Pik3cb	phosphatidylinositol-4,5-bisphosphate 3-kinase, catalytic subunit beta
Prkci	protein kinase C, iota
Fgfr2	fibroblast growth factor receptor 2
Agk	acylglycerol kinase
Akt2	v-akt murine thymoma viral oncogene homolog 2
Mylk	myosin light chain kinase
Araf	v-raf murine sarcoma 3611 viral oncogene homolog
Cask	calcium/calmodulin-dependent serine protein kinase (MAGUK family)
Tk2	thymidine kinase 2, mitochondrial
Camk4	calcium/calmodulin-dependent protein kinase IV
Gria1	glutamate receptor, ionotropic, AMPA 1
Itpr2	inositol 1,4,5-trisphosphate receptor, type 2
Tpcn1	two pore segment channel 1
Grin1	glutamate receptor, ionotropic, N-methyl D-aspartate 1
Kcns2	potassium voltage-gated channel, delayed-rectifier, subfamily S, member 2
Mcoln1	mucolipin 1
Kcnj15	potassium inwardly-rectifying channel, subfamily J, member 15
Abcc9	ATP-binding cassette, sub-family C (CFTR/MRP), member 9
Itpr1	inositol 1,4,5-trisphosphate receptor, type 1
Slc9a1	solute carrier family 9, subfamily A (NHE1, cation proton antiporter 1), member 1
Kcnn1	potassium intermediate/small conductance calcium-activated channel, subfamily N, member 1
Clcn6	chloride channel, voltage-sensitive 6
Gabrg3	gamma-aminobutyric acid (GABA) A receptor, gamma 3
Or10j1	olfactory receptor, family 10, subfamily J, member 1
Taar6	trace amine associated receptor 6
Cckbr	cholecystokinin B receptor
Emr4p	egf-like module containing, mucin-like, hormone receptor-like 4 pseudogene
Olfr902	olfactory receptor 902
Vmn1r32	vomeronasal 1 receptor 32
Olfr1128	olfactory receptor 1128
Olfr103	olfactory receptor 103
Ltb4r2	leukotriene B4 receptor 2
Olfr690	olfactory receptor 690
Agtr1b	angiotensin II receptor, type 1b
Or5b17	olfactory receptor, family 5, subfamily B, member 17
Olfr906	olfactory receptor 906
Olfr1451	olfactory receptor 1451
Vmn1r227	vomeronasal 1 receptor 227
Olfr820	olfactory receptor 820
Olfr1461	olfactory receptor 1461
Or52e2	olfactory receptor, family 52, subfamily E, member 2
Opn5	opsin 5
Ptger3	prostaglandin E receptor 3 (subtype EP3)
Vmn1r74/vmn1r76	vomeronasal 1 receptor 76
Fbxo10	F-box protein 10
Rab9a	RAB9A, member RAS oncogene family
Ube2o	ubiquitin-conjugating enzyme E2O
Nos3	nitric oxide synthase 3 (endothelial cell)
Ddx4	DEAD (Asp-Glu-Ala-Asp) box polypeptide 4
Hif1an	hypoxia inducible factor 1, alpha subunit inhibitor
Arg1	arginase, liver
Brcc3	BRCA1/BRCA2-containing complex, subunit 3
Hsd17b3	hydroxysteroid (17-beta) dehydrogenase 3
Ocln	occludin
Dpys	dihydropyrimidinase
Rlim	ring finger protein, LIM domain interacting
Tgm5	transglutaminase 5
Xdh	xanthine dehydrogenase
Alox12b	arachidonate 12-lipoxygenase, 12R type
Mettl22	methyltransferase like 22
Galnt10	UDP-N-acetyl-alpha-D-galactosamine:polypeptide N-acetylgalactosaminyltransferase 10 (GalNAc-T10)
Akr1c20	aldo-keto reductase family 1, member C20
Ttll8	tubulin tyrosine ligase-like family, member 8
Akr1b10	aldo-keto reductase family 1, member B10 (aldose reductase)
Lmo7	LIM domain 7
Rbbp6	retinoblastoma binding protein 6
Ube2e1	ubiquitin-conjugating enzyme E2E 1
Ddx25	DEAD (Asp-Glu-Ala-Asp) box helicase 25
Naa16	N(alpha)-acetyltransferase 16, NatA auxiliary subunit
Amdhd1	amidohydrolase domain containing 1
Fkbp11	FK506 binding protein 11, 19 kDa
Smpd2	sphingomyelin phosphodiesterase 2, neutral membrane (neutral sphingomyelinase)
Cox7b	cytochrome c oxidase subunit VIIb
Hint1	histidine triad nucleotide binding protein 1
Hpse	heparanase
Erp44	endoplasmic reticulum protein 44
Aplf	aprataxin and PNKP like factor
Entpd8	ectonucleoside triphosphate diphosphohydrolase 8
Mcm3	minichromosome maintenance complex component 3
Gpld1	glycosylphosphatidylinositol specific phospholipase D1
Otud5	OTU domain containing 5
Rnf5	ring finger protein 5, E3 ubiquitin protein ligase
Pltp	phospholipid transfer protein
Wars	tryptophanyl-tRNA synthetase
Nat3	N-acetyltransferase 3
Oat	ornithine aminotransferase
Fah	fumarylacetoacetate hydrolase (fumarylacetoacetase)
Agbl2	ATP/GTP binding protein-like 2
Sbno1	strawberry notch homolog 1 (Drosophila)
Smyd3	SET and MYND domain containing 3
Cyp4a22	cytochrome P450, family 4, subfamily A, polypeptide 22
Braf	v-raf murine sarcoma viral oncogene homolog B1
Hsd17b7	hydroxysteroid (17-beta) dehydrogenase 7
Ext1	exostosin 1
Cyp2c40 (includes others)	cytochrome P450, family 2, subfamily c, polypeptide 40
Hadha	hydroxyacyl-CoA dehydrogenase/3-ketoacyl-CoA thiolase/enoyl-CoA hydratase (trifunctional protein), alpha subunit
Rab3b	RAB3B, member RAS oncogene family
Dhx38	DEAH (Asp-Glu-Ala-His) box polypeptide 38
Fbxo21	F-box protein 21
Polr2b	polymerase (RNA) II (DNA directed) polypeptide B, 140kDa
Uggt1	UDP-glucose glycoprotein glucosyltransferase 1
Rab34	RAB34, member RAS oncogene family
Hs2st1	heparan sulfate 2-O-sulfotransferase 1
Mat2b	methionine adenosyltransferase II, beta
Polr3c	polymerase (RNA) III (DNA directed) polypeptide C (62kD)
Alas2	aminolevulinate, delta-, synthase 2
Il3	interleukin 3
Mif	macrophage migration inhibitory factor (glycosylation-inhibiting factor)
Spp1	secreted phosphoprotein 1
Il36g	interleukin 36, gamma
Dkk3	dickkopf 3 homolog (Xenopus laevis)
Lcn3	lipocalin 3
Copa	coatomer protein complex, subunit alpha
Tapbp	TAP binding protein (tapasin)
Slc16a7	solute carrier family 16, member 7 (monocarboxylic acid transporter 2)
Atp13a2	ATPase type 13A2
Slco5a1	solute carrier organic anion transporter family, member 5A1
Atp8a1	ATPase, aminophospholipid transporter (APLT), class I, type 8A, member 1
Il1rl1	interleukin 1 receptor-like 1
Ly96	lymphocyte antigen 96
Gpc4	glypican 4
F3	coagulation factor III (thromboplastin, tissue factor)
Klra4 (includes others)	killer cell lectin-like receptor, subfamily A, member 4
Paip2b	poly(A) binding protein interacting protein 2B
Foxn2	forkhead box N2
Bdp1	B double prime 1, subunit of RNA polymerase III transcription initiation factor IIIB
Mllt10	myeloid/lymphoid or mixed-lineage leukemia (trithorax homolog, Drosophila); translocated to, 10
Zfp125	zinc finger protein 125
Crebl2	cAMP responsive element binding protein-like 2
Depdc1	DEP domain containing 1
Dusp19	dual specificity phosphatase 19
Pgam1	phosphoglycerate mutase 1 (brain)
Mtmr3	myotubularin related protein 3
Mmp25	matrix metallopeptidase 25
Pmpca	peptidase (mitochondrial processing) alpha
4933430l12Rik	RIKEN cDNA 4933430L12 gene
Myo15a	myosin XVA
Zbtb40	zinc finger and BTB domain containing 40
Palld	palladin, cytoskeletal associated protein
Cabin1	calcineurin binding protein 1
Tcp11	t-complex 11, testis-specific
Prrg4	proline rich Gla (G-carboxyglutamic acid) 4 (transmembrane)
Nedd9	neural precursor cell expressed, developmentally down-regulated 9
Kcnq1ot1	KCNQ1 opposite strand/antisense transcript 1 (non-protein coding)
Klhl5	kelch-like 5 (Drosophila)
Xxylt1	xyloside xylosyltransferase 1
Ppp2r3c	protein phosphatase 2, regulatory subunit B'', gamma
5830426c09Rik	RIKEN cDNA 5830426C09 gene
Iqub	IQ motif and ubiquitin domain containing
Ddit4l	DNA-damage-inducible transcript 4-like
Odf3l2	outer dense fiber of sperm tails 3-like 2
Wdr33	WD repeat domain 33
2210404o09Rik/zfp947	RIKEN cDNA 2210404O09 gene
Mrpl15	mitochondrial ribosomal protein L15
Ift74	intraflagellar transport 74 homolog (Chlamydomonas)
Gcc1	GRIP and coiled-coil domain containing 1
Naip	NLR family, apoptosis inhibitory protein
Selv	selenoprotein V
Spata7	spermatogenesis associated 7
Spg20	spastic paraplegia 20 (Troyer syndrome)
B230369f24Rik	RIKEN cDNA B230369F24 gene
Ccdc138	coiled-coil domain containing 138
Dchs1	dachsous 1 (Drosophila)
Gorab	golgin, RAB6-interacting
Lrrc3b	leucine rich repeat containing 3B
C6orf106	chromosome 6 open reading frame 106
Dhrs11	dehydrogenase/reductase (SDR family) member 11
Lrrc66	leucine rich repeat containing 66
Mak16	MAK16 homolog (S. cerevisiae)
Sptbn2	spectrin, beta, non-erythrocytic 2
Ttc28	tetratricopeptide repeat domain 28
Chchd10	coiled-coil-helix-coiled-coil-helix domain containing 10
Efcab2	EF-hand calcium binding domain 2
Efr3b	EFR3 homolog B (S. cerevisiae)
Fam19a2	family with sequence similarity 19 (chemokine (C-C motif)-like), member A2
Kiaa0101	KIAA0101
Atxn7l3b	ataxin 7-like 3B
Nmd3	NMD3 homolog (S. cerevisiae)
Sema4a	sema domain, immunoglobulin domain (Ig), transmembrane domain (TM) and short cytoplasmic domain, (semaphorin) 4A
Znf764	zinc finger protein 764
Bicd1	bicaudal D homolog 1 (Drosophila)
C8orf37	chromosome 8 open reading frame 37
Dlgap1	discs, large (Drosophila) homolog-associated protein 1
Dnai1	dynein, axonemal, intermediate chain 1
Esyt3	extended synaptotagmin-like protein 3
Prr13	proline rich 13
Vmn2r88 (includes others)	vomeronasal 2, receptor 88
Flt1	fms-related tyrosine kinase 1
Fn3krp	fructosamine 3 kinase related protein
Pak1	p21 protein (Cdc42/Rac)-activated kinase 1
Kcnn2	potassium intermediate/small conductance calcium-activated channel, subfamily N, member 2
Catsper3	cation channel, sperm associated 3
Scn1a	sodium channel, voltage-gated, type I, alpha subunit
Scn3a	sodium channel, voltage-gated, type III, alpha subunit
Clcnkb	chloride channel, voltage-sensitive Kb
Bmp10	bone morphogenetic protein 10
Egf	epidermal growth factor
Or6c2	olfactory receptor, family 6, subfamily C, member 2
Olfr1124	olfactory receptor 1124
Casr	calcium-sensing receptor
Olfr808	olfactory receptor 808
Or5b3	olfactory receptor, family 5, subfamily B, member 3
Cxcr1	chemokine (C-X-C motif) receptor 1
Olfr1018	olfactory receptor 1018
Olfr514	olfactory receptor 514
Mchr1	melanin-concentrating hormone receptor 1
Olfr418-ps1	olfactory receptor 418, pseudogene 1
Or8d2	olfactory receptor, family 8, subfamily D, member 2
Rxfp4	relaxin/insulin-like family peptide receptor 4
Galnt6	UDP-N-acetyl-alpha-D-galactosamine:polypeptide N-acetylgalactosaminyltransferase 6 (GalNAc-T6)
Gucy2g	guanylate cyclase 2g
Vkorc1	vitamin K epoxide reductase complex, subunit 1
Si	sucrase-isomaltase (alpha-glucosidase)
Amd1	adenosylmethionine decarboxylase 1
Sc5dl	sterol-C5-desaturase (ERG3 delta-5-desaturase homolog, S. cerevisiae)-like
Alg6	asparagine-linked glycosylation 6, alpha-1,3-glucosyltransferase homolog (S. cerevisiae)
Liph	lipase, member H
Entpd1	ectonucleoside triphosphate diphosphohydrolase 1
Sucla2	succinate-CoA ligase, ADP-forming, beta subunit
Acoxl	acyl-CoA oxidase-like
Gng3	guanine nucleotide binding protein (G protein), gamma 3
Acer2	alkaline ceramidase 2
Fkbp1b	FK506 binding protein 1B, 12.6 kDa
Neil2	nei endonuclease VIII-like 2 (E. coli)
Rab5c	RAB5C, member RAS oncogene family
Ptdss1	phosphatidylserine synthase 1
Gfod1	glucose-fructose oxidoreductase domain containing 1
Tnks2	tankyrase, TRF1-interacting ankyrin-related ADP-ribose polymerase 2
Cmtm2	CKLF-like MARVEL transmembrane domain containing 2
Cxcl12	chemokine (C-X-C motif) ligand 12
Tm9sf4	transmembrane 9 superfamily protein member 4
Traf5	TNF receptor-associated factor 5
Cldn16	claudin 16
Nrxn1	neurexin 1
Ipo11	importin 11
Slco6c1	solute carrier organic anion transporter family, member 6c1
1700009n14Rik	RIKEN cDNA 1700009N14 gene
Lasp1	LIM and SH3 protein 1
Tm9sf1	transmembrane 9 superfamily member 1
Trappc10	trafficking protein particle complex 10
Nup107	nucleoporin 107kDa
Fabp5	fatty acid binding protein 5 (psoriasis-associated)
Pitpnm3	PITPNM family member 3
Frg1	FSHD region gene 1
Ngb	neuroglobin
Arfgap1	ADP-ribosylation factor GTPase activating protein 1
Nup37	nucleoporin 37kDa
Gltp	glycolipid transfer protein
Slc35b1	solute carrier family 35, member B1
Slc39a13	solute carrier family 39 (zinc transporter), member 13
Slc4a7	solute carrier family 4, sodium bicarbonate cotransporter, member 7
Cd300c	CD300c molecule
Hla-dma	major histocompatibility complex, class II, DM alpha
Ighm	immunoglobulin heavy constant mu
Sarm1	sterile alpha and TIR motif containing 1
Klre1	killer cell lectin-like receptor family E member 1
Lilrb3	leukocyte immunoglobulin-like receptor, subfamily B (with TM and ITIM domains), member 3
Cd79a	CD79a molecule, immunoglobulin-associated alpha
Itga4	integrin, alpha 4 (antigen CD49D, alpha 4 subunit of VLA-4 receptor)
Bzw1	basic leucine zipper and W2 domains 1
Celf1	CUGBP, Elav-like family member 1
Eif3f	eukaryotic translation initiation factor 3, subunit F
Eef1e1	eukaryotic translation elongation factor 1 epsilon 1
Ssbp3	single stranded DNA binding protein 3
Tfdp1	transcription factor Dp-1
Nfe2	nuclear factor (erythroid-derived 2), 45kDa
Nkx6-2	NK6 homeobox 2
Irf2bp2	interferon regulatory factor 2 binding protein 2
Gtf2i	general transcription factor IIi
Hira	HIR histone cell cycle regulation defective homolog A (S. cerevisiae)
Klf9	Kruppel-like factor 9
Gtf2e1	general transcription factor IIE, polypeptide 1, alpha 56kDa
Hoxd12	homeobox D12
Lzts1	leucine zipper, putative tumor suppressor 1
Nfyc	nuclear transcription factor Y, gamma
Snai3	snail homolog 3 (Drosophila)
Erf	Ets2 repressor factor
Pcgf2	polycomb group ring finger 2
Ddx20	DEAD (Asp-Glu-Ala-Asp) box polypeptide 20
Nkrf	NFKB repressing factor
Wwc1	WW and C2 domain containing 1
Arx	aristaless related homeobox
E2f8	E2F transcription factor 8
Hoxd4	homeobox D4
Vav1	vav 1 guanine nucleotide exchange factor
Dbx1	developing brain homeobox 1
Asxl1	additional sex combs like 1 (Drosophila)
Tfam	transcription factor A, mitochondrial
Foxn3	forkhead box N3
Msx3	homeobox, msh-like 3
Gbx2	gastrulation brain homeobox 2
Ankrd1	ankyrin repeat domain 1 (cardiac muscle)
Sox2	SRY (sex determining region Y)-box 2
Tgif2lx	TGFB-induced factor homeobox 2-like, X-linked
Cdkn2aip	CDKN2A interacting protein
Lppr4	lipid phosphate phosphatase-related protein type 4
Ppp1r12b	protein phosphatase 1, regulatory subunit 12B
Ctdp1	CTD (carboxy-terminal domain, RNA polymerase II, polypeptide A) phosphatase, subunit 1
Ppp4r1	protein phosphatase 4, regulatory subunit 1
Eya3	eyes absent homolog 3 (Drosophila)
Pdxp	pyridoxal (pyridoxine, vitamin B6) phosphatase
Pappa2	pappalysin 2
Ufd1l	ubiquitin fusion degradation 1 like (yeast)
Usp12	ubiquitin specific peptidase 12
Yme1l1	YME1-like 1 (S. cerevisiae)
Pgpep1	pyroglutamyl-peptidase I
Klk5	kallikrein-related peptidase 5
Loc690251/senp5	Sumo1/sentrin/SMT3 specific peptidase 5
Reln	reelin
Cstb	cystatin B (stefin B)
Cpe	carboxypeptidase E
Htra3	HtrA serine peptidase 3
Pcsk6	proprotein convertase subtilisin/kexin type 6
Chmp1a	charged multivesicular body protein 1A
Hspa14	heat shock 70kDa protein 14
Mest	mesoderm specific transcript
D230038c21	uncharacterized protein D230038C21
Pnisr	PNN-interacting serine/arginine-rich protein
Hspa13	heat shock protein 70kDa family, member 13
Cd209c	CD209c antigen
Khdrbs3	KH domain containing, RNA binding, signal transduction associated 3
Cuta	cutA divalent cation tolerance homolog (E. coli)
Pqlc3	PQ loop repeat containing 3
Fam81b	family with sequence similarity 81, member B
Slc35g6	solute carrier family 35, member G6
Znf606	zinc finger protein 606
4921517d16Rik	RIKEN cDNA 4921517D16 gene
Aida	axin interactor, dorsalization associated
Serpinb9	serpin peptidase inhibitor, clade B (ovalbumin), member 9
Uty	ubiquitously transcribed tetratricopeptide repeat gene, Y chromosome
Pxmp2	peroxisomal membrane protein 2, 22kDa
Loc100127983	uncharacterized LOC100127983
Prg4	proteoglycan 4, (megakaryocyte stimulating factor, articular superficial zone protein, camptodactyly, arthropathy, coxa vara, pericarditis syndrome)
Gm5094	predicted gene 5094
Bag4	BCL2-associated athanogene 4
Fbxo43	F-box protein 43
Fyb	FYN binding protein
Pag1	phosphoprotein associated with glycosphingolipid microdomains 1
Hspa12b	heat shock 70kD protein 12B
Usb1	U6 snRNA biogenesis 1
Vapa	VAMP (vesicle-associated membrane protein)-associated protein A, 33kDa
Ewsr1	Ewing sarcoma breakpoint region 1
Gm501	predicted gene 501
Cst11	cystatin 11
Prl7b1	prolactin family 7, subfamily b, member 1
2700069i18Rik	RIKEN cDNA 2700069I18 gene
Ccdc63	coiled-coil domain containing 63
Rasgef1b	RasGEF domain family, member 1B
Txlna	taxilin alpha
4930431n21Rik	RIKEN cDNA 4930431N21 gene
C2orf42	chromosome 2 open reading frame 42
Sdk1	sidekick cell adhesion molecule 1
Bcl9	B-cell CLL/lymphoma 9
Gm12169	predicted gene 12169
Kiaa0195	KIAA0195
Mbtd1	mbt domain containing 1
Pdc	phosducin
Rassf7	Ras association (RalGDS/AF-6) domain family (N-terminal) member 7
Serpini2	serpin peptidase inhibitor, clade I (pancpin), member 2
Spdye4	speedy homolog E4 (Xenopus laevis)
Ceacam3	carcinoembryonic antigen-related cell adhesion molecule 3
Col3a1	collagen, type III, alpha 1
Epb41l2	erythrocyte membrane protein band 4.1-like 2
Znf571	zinc finger protein 571
4930404i05Rik	RIKEN cDNA 4930404I05 gene
C19orf24	chromosome 19 open reading frame 24
Kiaa1524	KIAA1524
1500015l24Rik	RIKEN cDNA 1500015L24 gene
4933427e11Rik	RIKEN cDNA 4933427E11 gene
Cdca2	cell division cycle associated 2
Fetub	fetuin B
Lce1d	late cornified envelope 1D
Phf3	PHD finger protein 3
Thumpd3	THUMP domain containing 3
Dnajc25	DnaJ (Hsp40) homolog, subfamily C , member 25
Sde2	SDE2 telomere maintenance homolog (S. pombe)
Sdhaf2	succinate dehydrogenase complex assembly factor 2
Stau2	staufen, RNA binding protein, homolog 2 (Drosophila)
4931408c20Rik	RIKEN cDNA 4931408C20 gene
Adamts20	a disintegrin-like and metallopeptidase (reprolysin type) with thrombospondin type 1 motif, 20
Arhgap32	Rho GTPase activating protein 32
C16orf46	chromosome 16 open reading frame 46
Chmp3	charged multivesicular body protein 3
Gm5545	predicted gene 5545
Kiaa1704	KIAA1704
Lmbrd2	LMBR1 domain containing 2
Palb2	partner and localizer of BRCA2
Btbd9	BTB (POZ) domain containing 9
Elfn2	extracellular leucine-rich repeat and fibronectin type III domain containing 2
Noxa1	NADPH oxidase activator 1
Speer4a (includes others)	spermatogenesis associated glutamate (E)-rich protein 4a
Tatdn3	TatD DNase domain containing 3
Znf318	zinc finger protein 318
Cct4	chaperonin containing TCP1, subunit 4 (delta)
Ddrgk1	DDRGK domain containing 1
E330034g19Rik	RIKEN cDNA E330034G19 gene
Fam184a	family with sequence similarity 184, member A
Frmd3	FERM domain containing 3
Gsdmc	gasdermin C
Tnfaip2	tumor necrosis factor, alpha-induced protein 2
Tomm34	translocase of outer mitochondrial membrane 34
Akap17b	A kinase (PRKA) anchor protein 17B
Arid3b	AT rich interactive domain 3B (BRIGHT-like)
Dnajb5	DnaJ (Hsp40) homolog, subfamily B, member 5
Gap43	growth associated protein 43
Ikbip	IKBKB interacting protein
Mrpl51	mitochondrial ribosomal protein L51
Myl3	myosin, light chain 3, alkali; ventricular, skeletal, slow
Rasef	RAS and EF-hand domain containing
Trim61	tripartite motif containing 61
Znf846	zinc finger protein 846
4930526f13Rik	RIKEN cDNA 4930526F13 gene
Erlec1	endoplasmic reticulum lectin 1
Fsd1l	fibronectin type III and SPRY domain containing 1-like
Krt77	keratin 77
Ppp4r4	protein phosphatase 4, regulatory subunit 4
Tspan33	tetraspanin 33
Tstd1	thiosulfate sulfurtransferase (rhodanese)-like domain containing 1
Znf830	zinc finger protein 830
A530032d15Rik (includes others)	RIKEN cDNA C130026I21 gene
B130021b11Rik	RIKEN cDNA B130021B11 gene
Isca2	iron-sulfur cluster assembly 2 homolog (S. cerevisiae)
Pi16	peptidase inhibitor 16
Poc5	POC5 centriolar protein homolog (Chlamydomonas)
Pus7l	pseudouridylate synthase 7 homolog (S. cerevisiae)-like
Vip	vasoactive intestinal peptide
Zdhhc11b	zinc finger, DHHC-type containing 11B
Anxa11	annexin A11
C8orf76	chromosome 8 open reading frame 76
Defb3	beta-defensin 3
Dfna5	deafness, autosomal dominant 5
E030003e18Rik	RIKEN cDNA E030003E18 gene
Hint3	histidine triad nucleotide binding protein 3
Pdzd9	PDZ domain containing 9
Ppp1r9a	protein phosphatase 1, regulatory subunit 9A
Prl3c1	prolactin family 3, subfamily c, member 1
Secisbp2l	SECIS binding protein 2-like
Slc15a5	solute carrier family 15, member 5
Wdfy2	WD repeat and FYVE domain containing 2
C19orf52	chromosome 19 open reading frame 52
C330011m18Rik	RIKEN cDNA C330011M18 gene
Fbxl17	F-box and leucine-rich repeat protein 17
Glipr1	GLI pathogenesis-related 1
Gm815	predicted gene 815
Lin52	lin-52 homolog (C. elegans)
Proca1	protein interacting with cyclin A1
Ralgps2	Ral GEF with PH domain and SH3 binding motif 2
Znf565	zinc finger protein 565
B230317f23Rik	RIKEN cDNA B230317F23 gene
Ift80	intraflagellar transport 80 homolog (Chlamydomonas)
Kiaa1024	KIAA1024
Rps19bp1	ribosomal protein S19 binding protein 1
Sprr2j-ps	small proline-rich protein 2J, pseudogene
Steap4	STEAP family member 4
Wdr96	WD repeat domain 96
Znhit6	zinc finger, HIT-type containing 6
C1orf174	chromosome 1 open reading frame 174
Map7d2	MAP7 domain containing 2
Nefm	neurofilament, medium polypeptide
Srsf10	serine/arginine-rich splicing factor 10
Znf800	zinc finger protein 800
Ankrd28	ankyrin repeat domain 28
Arglu1	arginine and glutamate rich 1
Arl6ip4	ADP-ribosylation-like factor 6 interacting protein 4
C2orf80	chromosome 2 open reading frame 80
Ccnb1/gm5593	cyclin B1
Ccng1	cyclin G1
Clec4m	C-type lectin domain family 4, member M
Gm9776	predicted gene 9776
Hist1h1t	histone cluster 1, H1t
Krtdap	keratinocyte differentiation-associated protein
Phyhip	phytanoyl-CoA 2-hydroxylase interacting protein
Plxnb1	plexin B1
Prkrir	protein-kinase, interferon-inducible double stranded RNA dependent inhibitor, repressor of (P58 repressor)
Prl8a1	prolactin family 8, subfamily a, member 1
Rsu1	Ras suppressor protein 1
Atad2	ATPase family, AAA domain containing 2
Dnajc1	DnaJ (Hsp40) homolog, subfamily C, member 1
Krtap3-2	keratin associated protein 3-2
Lrrc58	leucine rich repeat containing 58
Neto2	neuropilin (NRP) and tolloid (TLL)-like 2
Phlda2	pleckstrin homology-like domain, family A, member 2
Rnase10	ribonuclease, RNase A family, 10 (non-active)
Shd	Src homology 2 domain containing transforming protein D
Smr3a	submaxillary gland androgen regulated protein 3A
Tbc1d2	TBC1 domain family, member 2
Urgcp	upregulator of cell proliferation
4933434c23Rik	RIKEN cDNA 4933434C23 gene
C5orf47	chromosome 5 open reading frame 47
Cldn8	claudin 8
Cops7b	COP9 constitutive photomorphogenic homolog subunit 7B (Arabidopsis)
Edn3	endothelin 3
Fam184b	family with sequence similarity 184, member B
Gm14461	predicted gene 14461
Pramel6	preferentially expressed antigen in melanoma like 6
Rinl	Ras and Rab interactor-like
Sobp	sine oculis binding protein homolog (Drosophila)
Zfp954	zinc finger protein 954
Znf676	zinc finger protein 676
C2orf72	chromosome 2 open reading frame 72
Ccin	calicin
Cnst	consortin, connexin sorting protein
Gm648	predicted gene 648
Hoxc11	homeobox C11
Ndufaf1	NADH dehydrogenase (ubiquinone) complex I, assembly factor 1
Npnt	nephronectin
Smim12	small integral membrane protein 12
1500002o10Rik	RIKEN cDNA 1500002O10 gene
2700097o09Rik	RIKEN cDNA 2700097O09 gene
4930468a15Rik	RIKEN cDNA 4930468A15 gene
Afmid	arylformamidase
Arrb1	arrestin, beta 1
Bbs10	Bardet-Biedl syndrome 10
Card6	caspase recruitment domain family, member 6
Cd300e	CD300e molecule
Matr3	matrin 3
Rfc2	replication factor C (activator 1) 2, 40kDa
Rnf157	ring finger protein 157
Sec31a	SEC31 homolog A (S. cerevisiae)
Sh3pxd2a	SH3 and PX domains 2A
Upk1b	uroplakin 1B
9530026p05Rik	RIKEN cDNA 9530026P05 gene
A330008l17Rik	RIKEN cDNA A330008L17 gene
Akap1	A kinase (PRKA) anchor protein 1
Arvcf	armadillo repeat gene deleted in velocardiofacial syndrome
Batf2	basic leucine zipper transcription factor, ATF-like 2
D330041h03Rik	RIKEN cDNA D330041H03 gene
Gltscr1l	GLTSCR1-like
Kiaa1731	KIAA1731
Klhdc5	kelch domain containing 5
Ms4a5	membrane-spanning 4-domains, subfamily A, member 5
Slc25a52	solute carrier family 25, member 52
1700028j19Rik	RIKEN cDNA 1700028J19 gene
5730433n10Rik	RIKEN cDNA 5730433N10 gene
Alcam	activated leukocyte cell adhesion molecule
Azi1	5-azacytidine induced 1
C030019g06Rik	RIKEN cDNA C030019G06 gene
C19orf43	chromosome 19 open reading frame 43
C7orf62	chromosome 7 open reading frame 62
Cd68	CD68 molecule
Crygs	crystallin, gamma S
Fam65a	family with sequence similarity 65, member A
Fbxw8	F-box and WD repeat domain containing 8
Gimap8	GTPase, IMAP family member 8
Gm5482	predicted gene 5482
Nat6	N-acetyltransferase 6 (GCN5-related)
Ncapg	non-SMC condensin I complex, subunit G
Osbpl8	oxysterol binding protein-like 8
Prdm15	PR domain containing 15
Rpl11	ribosomal protein L11
Tmem202	transmembrane protein 202
Triml1	tripartite motif family-like 1
Ttc33	tetratricopeptide repeat domain 33
Tusc2	tumor suppressor candidate 2
Ubd	ubiquitin D
Vamp3	vesicle-associated membrane protein 3
Vmn1r51 (includes others)	vomeronasal 1 receptor 51
Vmn2r19 (includes others)	vomeronasal 2, receptor 19
Zfp30	ZFP30 zinc finger protein
Ahnak	AHNAK nucleoprotein
Alg11	asparagine-linked glycosylation 11, alpha-1,2-mannosyltransferase homolog (yeast)
Apcs	amyloid P component, serum
C230088h06Rik	RIKEN cDNA C230088H06 gene
C4b (includes others)	complement component 4B (Chido blood group)
Cfl1	cofilin 1 (non-muscle)
Cuedc1	CUE domain containing 1
Fhod3	formin homology 2 domain containing 3
Gpatch3	G patch domain containing 3
Iqcf4	IQ motif containing F4
Kiaa0226	KIAA0226
Krt23	keratin 23 (histone deacetylase inducible)
Map4	microtubule-associated protein 4
Xpc	xeroderma pigmentosum, complementation group C
Zfp942/zfp944	zinc finger protein 944
Zp1	zona pellucida glycoprotein 1 (sperm receptor)
4930529m08Rik	RIKEN cDNA 4930529M08 gene
5830405m20Rik	RIKEN cDNA 5830405M20 gene
Angel1	angel homolog 1 (Drosophila)
Bc026585	cDNA sequence BC026585
Ccdc85a	coiled-coil domain containing 85A
Emilin1	elastin microfibril interfacer 1
Gm5444	predicted gene 5444
Klhl6	kelch-like 6 (Drosophila)
Mprip	myosin phosphatase Rho interacting protein
Plac1l	placenta-specific 1-like
Prl8a6	prolactin family 8, subfamily a, member 6
Smap1	small ArfGAP 1
Smim8	small integral membrane protein 8
Specc1	sperm antigen with calponin homology and coiled-coil domains 1
Vmn1r52	vomeronasal 1 receptor 52
Bcl2l14	BCL2-like 14 (apoptosis facilitator)
Cav2	caveolin 2
Ccdc25	coiled-coil domain containing 25
Ccdc41	coiled-coil domain containing 41
Cgn	cingulin
Chic2	cysteine-rich hydrophobic domain 2
Ctsj	cathepsin J
D430032j08Rik	RIKEN cDNA D430032J08 gene
Eid3	EP300 interacting inhibitor of differentiation 3
Fam117b	family with sequence similarity 117, member B
Fam35a	family with sequence similarity 35, member A
Fgd2	FYVE, RhoGEF and PH domain containing 2
Hmgxb4	HMG box domain containing 4
Krt9	keratin 9
Lrrc8a	leucine rich repeat containing 8 family, member A
Nid2	nidogen 2 (osteonidogen)
Odf3l1	outer dense fiber of sperm tails 3-like 1
Ogfod1	2-oxoglutarate and iron-dependent oxygenase domain containing 1
Prickle3	prickle homolog 3 (Drosophila)
Rin1	Ras and Rab interactor 1
Srp9	signal recognition particle 9kDa
Tex13b	testis expressed 13B
Zbtb9	zinc finger and BTB domain containing 9
Zfp956	zinc finger protein 956
Znf787	zinc finger protein 787
Ar	androgen receptor
Plk2	polo-like kinase 2
Dgki	diacylglycerol kinase, iota
Mex3b	mex-3 homolog B (C. elegans)
Cdc42bpb	CDC42 binding protein kinase beta (DMPK-like)
Wee1	WEE1 homolog (S. pombe)
Mapk13	mitogen-activated protein kinase 13
Cdc7	cell division cycle 7 homolog (S. cerevisiae)
Map3k7	mitogen-activated protein kinase kinase kinase 7
Riok3	RIO kinase 3
Dgkg	diacylglycerol kinase, gamma 90kDa
Erbb4	v-erb-a erythroblastic leukemia viral oncogene homolog 4 (avian)
Gne	glucosamine (UDP-N-acetyl)-2-epimerase/N-acetylmannosamine kinase
Pbk	PDZ binding kinase
Ret	ret proto-oncogene
Plk3	polo-like kinase 3
Prkce	protein kinase C, epsilon
Tex14	testis expressed 14
Sik1	salt-inducible kinase 1
Sphk2	sphingosine kinase 2
Obscn	obscurin, cytoskeletal calmodulin and titin-interacting RhoGEF
Sgk2	serum/glucocorticoid regulated kinase 2
Kcnab3	potassium voltage-gated channel, shaker-related subfamily, beta member 3
Gabrb3	gamma-aminobutyric acid (GABA) A receptor, beta 3
Fxyd6	FXYD domain containing ion transport regulator 6
Asic5	acid-sensing (proton-gated) ion channel family member 5
Clcn3	chloride channel, voltage-sensitive 3
GRik2	glutamate receptor, ionotropic, kainate 2
Hcn4	hyperpolarization activated cyclic nucleotide-gated potassium channel 4
Cacna1h	calcium channel, voltage-dependent, T type, alpha 1H subunit
Vegfa	vascular endothelial growth factor A
Fgf14	fibroblast growth factor 14
Ptn	pleiotrophin
Wisp2	WNT1 inducible signaling pathway protein 2
Olfr194	olfactory receptor 194
Olfr1462	olfactory receptor 1462
Olfr916	olfactory receptor 916
Gabbr2	gamma-aminobutyric acid (GABA) B receptor, 2
Olfr1344	olfactory receptor 1344
Olfr1010	olfactory receptor 1010
A630033h20Rik	RIKEN cDNA A630033H20 gene
Gpr165	G protein-coupled receptor 165
Olfr1055	olfactory receptor 1055
Vmn2r32 (includes others)	vomeronasal 2, receptor 32
Or52b6	olfactory receptor, family 52, subfamily B, member 6
Cnr2	cannabinoid receptor 2 (macrophage)
Vmn1r78	vomeronasal 1 receptor 78
Olr422	olfactory receptor 422
Lpar1	lysophosphatidic acid receptor 1
Gpr84	G protein-coupled receptor 84
Olfr1317/olfr1318	olfactory receptor 1318
Olfr608	olfactory receptor 608
Olr1082 (includes others)	olfactory receptor 1082
Or10a2	olfactory receptor, family 10, subfamily A, member 2
Gpr119	G protein-coupled receptor 119
Mrgprx2	MAS-related GPR, member X2
Oxgr1	oxoglutarate (alpha-ketoglutarate) receptor 1
Fpr-rs3	formyl peptide receptor, related sequence 3
Oprl1	opiate receptor-like 1
Ltb4r	leukotriene B4 receptor
Gpr182	G protein-coupled receptor 182
Or4c11	olfactory receptor, family 4, subfamily C, member 11
Or5ap2	olfactory receptor, family 5, subfamily AP, member 2
Agpat2	1-acylglycerol-3-phosphate O-acyltransferase 2 (lysophosphatidic acid acyltransferase, beta)
Coq7	coenzyme Q7 homolog, ubiquinone (yeast)
Rheb	Ras homolog enriched in brain
Lipc	lipase, hepatic
Cyp4a11	cytochrome P450, family 4, subfamily A, polypeptide 11
Prosc	proline synthetase co-transcribed homolog (bacterial)
Aldh1l1	aldehyde dehydrogenase 1 family, member L1
Pgap1	post-GPI attachment to proteins 1
Dbh	dopamine beta-hydroxylase (dopamine beta-monooxygenase)
Cyp2c44	cytochrome P450, family 2, subfamily c, polypeptide 44
Prdx2	peroxiredoxin 2
Mcm6	minichromosome maintenance complex component 6
Exosc7	exosome component 7
Hspa8	heat shock 70kDa protein 8
Mgea5	meningioma expressed antigen 5 (hyaluronidase)
Trim68	tripartite motif containing 68
Fan1	FANCD2/FANCI-associated nuclease 1
Fbxl2	F-box and leucine-rich repeat protein 2
Enpp5	ectonucleotide pyrophosphatase/phosphodiesterase 5 (putative)
2016-03-01	mitochondrial amidoxime reducing component 1
C2orf43	chromosome 2 open reading frame 43
Ehd4	EH-domain containing 4
Gsta5	glutathione S-transferase alpha 5
Pola1	polymerase (DNA directed), alpha 1, catalytic subunit
Atg7	autophagy related 7
Thg1l	tRNA-histidine guanylyltransferase 1-like (S. cerevisiae)
Atat1	alpha tubulin acetyltransferase 1
Bche	butyrylcholinesterase
Gnat2	guanine nucleotide binding protein (G protein), alpha transducing activity polypeptide 2
Ptgr2	prostaglandin reductase 2
Slx1a/slx1b	SLX1 structure-specific endonuclease subunit homolog B (S. cerevisiae)
Mettl6	methyltransferase like 6
Setdb2	SET domain, bifurcated 2
Fdps	farnesyl diphosphate synthase
Fmo2	flavin containing monooxygenase 2 (non-functional)
Rad51b	RAD51 homolog B (S. cerevisiae)
Top2b	topoisomerase (DNA) II beta 180kDa
Crbn	cereblon
Rhot2	ras homolog family member T2
Kif9	kinesin family member 9
Oc90	otoconin 90
Plcd4	phospholipase C, delta 4
Ppt1	palmitoyl-protein thioesterase 1
Cryz	crystallin, zeta (quinone reductase)
Ddx24	DEAD (Asp-Glu-Ala-Asp) box polypeptide 24
Aoc2	amine oxidase, copper containing 2 (retina-specific)
Cyp2a12/cyp2a22	cytochrome P450, family 2, subfamily a, polypeptide 12
Hyal4	hyaluronoglucosaminidase 4
Ido2	indoleamine 2,3-dioxygenase 2
Kl	klotho
Pigc	phosphatidylinositol glycan anchor biosynthesis, class C
Rac2	ras-related C3 botulinum toxin substrate 2 (rho family, small GTP binding protein Rac2)
B4galnt2	beta-1,4-N-acetyl-galactosaminyl transferase 2
Gstt2/gstt2b	glutathione S-transferase theta 2
Myh7	myosin, heavy chain 7, cardiac muscle, beta
Ppig	peptidylprolyl isomerase G (cyclophilin G)
Acsl6	acyl-CoA synthetase long-chain family member 6
G6pd	glucose-6-phosphate dehydrogenase
Gsto1	glutathione S-transferase omega 1
Rfc3	replication factor C (activator 1) 3, 38kDa
St3gal4	ST3 beta-galactoside alpha-2,3-sialyltransferase 4
Znrf1	zinc and ring finger 1, E3 ubiquitin protein ligase
Dnm1l	dynamin 1-like
Pla2g5	phospholipase A2, group V
Ahcyl1	adenosylhomocysteinase-like 1
Arl8a	ADP-ribosylation factor-like 8A
Pdcd1lg2	programmed cell death 1 ligand 2
Apobec3b	apolipoprotein B mRNA editing enzyme, catalytic polypeptide-like 3B
Clpx	ClpX caseinolytic peptidase X homolog (E. coli)
Gapdhs	glyceraldehyde-3-phosphate dehydrogenase, spermatogenic
Sh3gl2	SH3-domain GRB2-like 2
Spast	spastin
Uba1	ubiquitin-like modifier activating enzyme 1
C19orf10	chromosome 19 open reading frame 10
Il33	interleukin 33
Xcl1	chemokine (C motif) ligand 1
Fam3d	family with sequence similarity 3, member D
Ccl11	chemokine (C-C motif) ligand 11
